# Supplementary material for: Crosstalk of HDAC4, PP1, and GSDMD in controlling pyroptosis
Source: Cell Death Dis. 2024 Feb 7;15(2):115. doi: 10.1038/s41419-024-06505-z (PMC10850491; doi:10.1038/s41419-024-06505-z)
Supplement: Supplementary file 2 — Supplementary Tables [file 41419_2024_6505_MOESM2_ESM.xlsx]

## Sheet: Supplementary Table 1 DEG lists
ENSEMBL	log2FoldChange	padj
ENSG00000000003	1.53468	NA
ENSG00000000419	0.697228	0.000116697
ENSG00000000457	0.0412972	0.886146
ENSG00000000460	-1.61863	7.57574e-08
ENSG00000000938	2.70168	8.15406e-29
ENSG00000000971	1.13712	0.527528
ENSG00000001036	-1.11452	1.0582e-25
ENSG00000001084	2.35199	0.00118128
ENSG00000001167	0.761077	5.05232e-05
ENSG00000001460	-0.230716	0.643818
ENSG00000001461	-2.087	3.18634e-10
ENSG00000001497	-0.954068	5.32324e-13
ENSG00000001561	0.399974	0.222181
ENSG00000001617	7.5455	6.66648e-11
ENSG00000001626	-0.590227	NA
ENSG00000001629	-0.76568	0.00215539
ENSG00000001630	0.309645	0.446915
ENSG00000001631	0.403559	0.0435304
ENSG00000002016	-0.500004	0.0258527
ENSG00000002330	-1.37886	2.22677e-18
ENSG00000002549	1.82633	1.23931e-08
ENSG00000002586	0.197168	0.504548
ENSG00000002587	-2.66259	7.06195e-10
ENSG00000002726	-0.151638	NA
ENSG00000002745	3.41451	0.00967936
ENSG00000002746	1.56468	NA
ENSG00000002822	2.06639	0.00402205
ENSG00000002834	-0.90836	5.51985e-05
ENSG00000002919	-0.512813	0.00119374
ENSG00000002933	-0.86669	0.536307
ENSG00000003056	0.464974	0.0417729
ENSG00000003096	-4.72915	0.0330741
ENSG00000003147	-2.14412	6.96937e-06
ENSG00000003249	0.318282	NA
ENSG00000003393	1.20115	2.88299e-11
ENSG00000003400	-0.907145	0.000146361
ENSG00000003402	2.51312	3.57749e-22
ENSG00000003436	4.42737	2.31641e-13
ENSG00000003509	0.0371588	0.852766
ENSG00000003756	1.00819	6.17335e-10
ENSG00000003987	0.727006	0.0880379
ENSG00000003989	0	NA
ENSG00000004059	-0.816942	3.90056e-08
ENSG00000004139	-3.73891	2.61165e-09
ENSG00000004142	-0.401887	0.025439
ENSG00000004399	-2.40384	2.44057e-14
ENSG00000004455	-0.90726	3.69579e-06
ENSG00000004468	4.16253	9.60392e-06
ENSG00000004478	-0.179616	0.368409
ENSG00000004487	-0.863962	4.12762e-11
ENSG00000004534	0.0353251	0.84659
ENSG00000004660	-2.09419	6.48233e-05
ENSG00000004700	0.196629	0.222343
ENSG00000004766	-1.04669	1.82005e-09
ENSG00000004776	-0.376365	NA
ENSG00000004777	-1.42831	1.4916e-05
ENSG00000004779	-0.348186	0.0341741
ENSG00000004799	-5.00422	5.81964e-20
ENSG00000004809	-3.34122	0.0239698
ENSG00000004838	-2.74655	0.00975662
ENSG00000004846	3.28895	NA
ENSG00000004864	1.21643	0.00515688
ENSG00000004866	1.18817	3.03499e-10
ENSG00000004866	1.18817	3.03499e-10
ENSG00000004897	0.43002	0.0162803
ENSG00000004948	-1.63365	NA
ENSG00000004961	0.148786	0.421955
ENSG00000004975	-0.768274	8.07688e-06
ENSG00000005001	2.11186	0.316758
ENSG00000005007	0.81548	2.82524e-06
ENSG00000005020	-1.29088	4.7856e-38
ENSG00000005022	-0.237717	0.155392
ENSG00000005059	-1.1036	0.00056015
ENSG00000005075	-0.134837	0.608857
ENSG00000005100	0.0934173	0.696654
ENSG00000005102	-0.712734	NA
ENSG00000005108	0.84335	NA
ENSG00000005156	0.337644	0.12265
ENSG00000005175	0.0844226	0.661402
ENSG00000005187	-0.446378	0.758989
ENSG00000005189	-0.394907	0.415929
ENSG00000005194	0.228358	0.202424
ENSG00000005206	-1.00005	0.000217438
ENSG00000005238	0.209759	0.156473
ENSG00000005243	-2.07229	1.53949e-05
ENSG00000005249	-2.01353	4.48822e-05
ENSG00000005302	-0.65848	0.0135914
ENSG00000005339	1.17562	3.67072e-06
ENSG00000005379	1.27403	0.00767291
ENSG00000005381	-4.72618	1.10803e-07
ENSG00000005436	-0.442517	0.0806094
ENSG00000005448	-2.50385	6.67719e-05
ENSG00000005469	-2.99775	2.50478e-14
ENSG00000005471	-1.19139	0.00825144
ENSG00000005483	1.60071	3.13942e-08
ENSG00000005486	1.1161	0.00126815
ENSG00000005513	0.851195	0.604764
ENSG00000005700	1.15148	9.07405e-12
ENSG00000005801	0.128649	0.4293
ENSG00000005810	-1.23236	3.94079e-10
ENSG00000005812	0.33102	0.107327
ENSG00000005844	-2.91331	2.75435e-18
ENSG00000005882	-2.96186	3.25104e-10
ENSG00000005884	-1.33789	0.183602
ENSG00000005889	1.04094	3.91811e-05
ENSG00000005893	0.696211	9.84155e-06
ENSG00000005961	2.02239	0.0243293
ENSG00000006007	-1.542	3.84172e-25
ENSG00000006015	-2.16577	4.54083e-22
ENSG00000006016	1.18097	0.00735663
ENSG00000006025	-3.47775	1.58325e-07
ENSG00000006062	-1.32754	2.41607e-10
ENSG00000006118	3.35157	2.03269e-14
ENSG00000006125	-0.0438585	0.808156
ENSG00000006128	7.75475	3.59678e-09
ENSG00000006194	0.549728	0.00157281
ENSG00000006282	-2.21603	0.00101325
ENSG00000006283	-0.744227	0.16036
ENSG00000006327	0.762262	0.000851708
ENSG00000006432	1.73934	0.0589501
ENSG00000006451	2.02996	1.40908e-17
ENSG00000006453	2.03591	8.8295e-08
ENSG00000006459	0.763583	0.00561681
ENSG00000006468	-1.85383	NA
ENSG00000006530	0.379141	0.0571009
ENSG00000006534	-4.0963	3.31357e-57
ENSG00000006555	-0.509728	0.831803
ENSG00000006576	-1.30703	1.68582e-12
ENSG00000006606	1.49662	0.552368
ENSG00000006607	0.477829	0.000144368
ENSG00000006625	-0.0247267	0.969623
ENSG00000006634	-0.229821	0.498596
ENSG00000006638	0.843351	NA
ENSG00000006652	1.99933	1.23775e-08
ENSG00000006695	0.00385634	0.988692
ENSG00000006704	0.011811	0.980882
ENSG00000006712	0.518364	3.15088e-05
ENSG00000006715	-0.747934	1.47e-07
ENSG00000006740	-3.69407	0.0303343
ENSG00000006744	-1.7091	2.19216e-07
ENSG00000006747	-1.29575	0.0142413
ENSG00000006756	-1.37389	0.00226615
ENSG00000006757	-1.16243	0.0267675
ENSG00000006831	0.847558	0.000410237
ENSG00000006837	1.56987	0.0690983
ENSG00000007038	-1.16984	0.203646
ENSG00000007047	0.279959	0.17836
ENSG00000007080	-0.639218	1.49743e-06
ENSG00000007129	-2.21365	0.000286325
ENSG00000007168	0.710952	9.91761e-09
ENSG00000007171	0.843365	0.777851
ENSG00000007174	0.122006	NA
ENSG00000007202	-1.94536	5.7637e-36
ENSG00000007237	-2.14286	9.60446e-10
ENSG00000007255	-1.14367	8.50685e-05
ENSG00000007264	-0.0949324	0.910504
ENSG00000007312	-1.38442	0.0583708
ENSG00000007314	4.88489	0.00963352
ENSG00000007341	-0.00835705	0.974898
ENSG00000007350	-0.642185	0.730874
ENSG00000007372	2.11945	0.35834
ENSG00000007376	-0.799042	0.000504912
ENSG00000007384	1.17626	0.0289769
ENSG00000007392	1.18706	1.23775e-17
ENSG00000007402	0.103535	0.93966
ENSG00000007516	2.66634	2.87355e-05
ENSG00000007520	-1.19722	5.69569e-05
ENSG00000007541	-0.965537	7.98891e-12
ENSG00000007545	0.322322	0.11822
ENSG00000007866	4.49341	0.000162396
ENSG00000007923	-0.205612	0.176662
ENSG00000007944	0.792844	0.000335871
ENSG00000007952	-0.958064	0.502412
ENSG00000007968	-3.27177	0.00115335
ENSG00000008018	0.624449	0.000272512
ENSG00000008056	4.67559	8.49077e-06
ENSG00000008083	3.36622	3.61414e-17
ENSG00000008086	0.452887	0.0871933
ENSG00000008118	6.99582	8.92342e-16
ENSG00000008128	1.37859	1.01822e-08
ENSG00000008130	-0.88501	1.05364e-06
ENSG00000008226	-3.18694	0.000111834
ENSG00000008256	1.33797	0.000198705
ENSG00000008277	-2.14333	0.210504
ENSG00000008282	0.423508	0.00183829
ENSG00000008283	-0.586919	0.0312169
ENSG00000008294	3.60431	1.33198e-14
ENSG00000008300	-0.838101	0.0390048
ENSG00000008311	1.28437	0.120241
ENSG00000008323	1.97096	1.08833e-05
ENSG00000008324	0.257193	0.354499
ENSG00000008382	-1.66706	5.93152e-12
ENSG00000008394	1.88688	2.95314e-18
ENSG00000008405	2.04629	1.10511e-11
ENSG00000008438	1.07464	0.425686
ENSG00000008441	0.876031	0.0413979
ENSG00000008513	2.77204	4.36038e-35
ENSG00000008516	-1.09153	0.0363378
ENSG00000008517	0.962236	0.0717555
ENSG00000008710	-0.784269	0.0109934
ENSG00000008735	2.41513	7.6494e-08
ENSG00000008838	-1.22684	7.05396e-10
ENSG00000008853	-1.9395	6.53033e-11
ENSG00000008869	0.0131046	0.9517
ENSG00000008952	0.0277643	0.914879
ENSG00000008988	0.773806	0.00186446
ENSG00000009307	0.421227	0.000139074
ENSG00000009335	0.193801	0.0999863
ENSG00000009413	-1.34901	8.94848e-09
ENSG00000009694	-1.29768	NA
ENSG00000009724	1.52583	0.00234382
ENSG00000009780	-1.54694	1.4633e-15
ENSG00000009790	-1.03193	0.00336381
ENSG00000009830	-1.24061	1.12738e-08
ENSG00000009844	0.264713	0.181328
ENSG00000009950	-3.44087	0.210218
ENSG00000009954	-0.4553	0.0278667
ENSG00000010017	-0.0229945	0.937951
ENSG00000010030	5.48096	2.67883e-18
ENSG00000010072	0.991419	2.47379e-10
ENSG00000010165	-0.313846	0.0611857
ENSG00000010219	-1.3764	0.013778
ENSG00000010244	1.11796	2.16513e-11
ENSG00000010256	-0.636188	2.31508e-06
ENSG00000010270	0.477062	0.000240571
ENSG00000010278	-1.91681	6.42455e-06
ENSG00000010292	-2.04952	2.00089e-11
ENSG00000010295	-2.71848	8.28349e-61
ENSG00000010310	2.67289	0.0178595
ENSG00000010318	-0.645103	0.0938438
ENSG00000010319	-4.17675	0.00460237
ENSG00000010322	-2.46148	5.80026e-10
ENSG00000010327	-1.14912	0.000249403
ENSG00000010361	-1.87609	2.33765e-08
ENSG00000010379	3.66256	9.52559e-06
ENSG00000010404	-0.47463	0.0551488
ENSG00000010539	1.40633	3.95811e-14
ENSG00000010610	-1.42591	1.58394e-07
ENSG00000010626	-0.944056	0.0410637
ENSG00000010671	-1.335	4.79987e-21
ENSG00000010704	-4.01119	4.58895e-35
ENSG00000010803	-0.930844	0.00520433
ENSG00000010810	1.24318	0.00175998
ENSG00000010818	6.74935	1.89336e-46
ENSG00000010932	4.05183	0.0372984
ENSG00000011007	1.48481	4.68963e-16
ENSG00000011009	-0.0175658	0.916706
ENSG00000011021	-0.239282	0.349571
ENSG00000011028	-1.38119	2.51697e-07
ENSG00000011052	-0.851446	0.225914
ENSG00000011083	3.31127	0.0735939
ENSG00000011105	-0.803466	0.306538
ENSG00000011114	1.12768	1.16973e-11
ENSG00000011132	0.981402	3.0704e-05
ENSG00000011143	-1.96945	5.84423e-05
ENSG00000011198	0.594361	0.000291242
ENSG00000011201	-2.30086	0.147815
ENSG00000011243	0.75812	0.00309374
ENSG00000011258	-0.661562	1.64386e-05
ENSG00000011260	-0.816664	1.13862e-08
ENSG00000011275	-0.959532	9.76468e-05
ENSG00000011295	-0.822156	0.00160896
ENSG00000011304	1.18696	2.10841e-15
ENSG00000011332	-2.18285	NA
ENSG00000011347	3.93527	6.33608e-06
ENSG00000011376	-0.674827	0.00413101
ENSG00000011405	0.0336181	0.867965
ENSG00000011422	4.97033	7.99429e-31
ENSG00000011426	-2.07904	0.0369915
ENSG00000011451	0.495732	3.7211e-05
ENSG00000011454	0.481002	2.54839e-05
ENSG00000011478	0.612488	0.0146977
ENSG00000011485	-1.21226	5.03512e-05
ENSG00000011523	-0.780512	0.142866
ENSG00000011566	2.23696	1.36893e-06
ENSG00000011590	2.36888	0.0257985
ENSG00000011600	-0.570247	0.000237012
ENSG00000011638	1.3508	0.00446023
ENSG00000012048	-1.53604	4.68686e-08
ENSG00000012061	-0.305198	0.484192
ENSG00000012124	-0.60102	0.0556081
ENSG00000012171	0.540308	0.39207
ENSG00000012174	-0.318594	0.155658
ENSG00000012211	-1.53117	1.52219e-11
ENSG00000012223	0.272221	0.806783
ENSG00000012232	-0.38068	0.0630561
ENSG00000012504	2.88735	NA
ENSG00000012660	1.5641	6.46712e-48
ENSG00000012779	-2.03659	6.76762e-07
ENSG00000012817	-0.884638	0.655254
ENSG00000012822	-0.513672	0.0398334
ENSG00000012963	0.148806	0.44858
ENSG00000012983	2.01614	1.04081e-15
ENSG00000013016	-4.5236	9.41503e-06
ENSG00000013275	-0.192754	0.255782
ENSG00000013288	-1.46474	9.67577e-19
ENSG00000013297	4.85307	0.00153895
ENSG00000013306	-1.49908	2.86365e-18
ENSG00000013364	-0.0786185	0.765098
ENSG00000013374	1.1163	4.40989e-05
ENSG00000013375	2.45714	1.52331e-32
ENSG00000013392	1.47306	2.93538e-05
ENSG00000013441	1.57496	1.63635e-06
ENSG00000013503	-1.89756	1.13914e-07
ENSG00000013523	-1.68313	9.16562e-12
ENSG00000013561	-0.00721753	0.967464
ENSG00000013563	-1.61527	0.000442013
ENSG00000013573	-1.14032	0.157691
ENSG00000013583	0.267921	0.290018
ENSG00000013588	9.33898	9.61158e-34
ENSG00000013619	7.5505	1.84973e-84
ENSG00000013725	0.212112	0.760678
ENSG00000013810	-3.09997	1.43035e-36
ENSG00000014123	-0.342311	0.278218
ENSG00000014138	-0.527816	0.0831649
ENSG00000014164	0.759164	2.15069e-06
ENSG00000014216	-1.65668	7.33993e-10
ENSG00000014257	-0.148818	0.782397
ENSG00000014641	-0.812953	6.42455e-06
ENSG00000014824	-0.193759	0.190114
ENSG00000014914	1.52744	8.02163e-05
ENSG00000014919	-0.220389	0.270788
ENSG00000015133	-1.66258	3.06889e-06
ENSG00000015153	0.193331	0.363397
ENSG00000015171	0.0549558	0.693809
ENSG00000015285	-3.00789	5.48334e-27
ENSG00000015413	1.56467	NA
ENSG00000015475	2.1381	3.49507e-14
ENSG00000015479	1.0198	0.000115648
ENSG00000015520	0.843352	NA
ENSG00000015532	-3.55033	1.08159e-15
ENSG00000015568	-0.216499	0.87941
ENSG00000015676	-1.29063	5.55606e-09
ENSG00000016391	1.88352	0.488574
ENSG00000016864	-1.02262	0.00195004
ENSG00000017260	2.27901	1.60097e-09
ENSG00000017427	-2.67975	0.0287487
ENSG00000017483	0.106885	0.852147
ENSG00000017797	0.141204	0.417772
ENSG00000018189	-0.375878	0.0198572
ENSG00000018280	-0.875244	0.0143229
ENSG00000018408	-0.854571	0.659185
ENSG00000018510	-0.709979	1.37859e-07
ENSG00000018610	0.162502	0.382594
ENSG00000018699	-1.11568	6.77396e-07
ENSG00000018869	-0.223715	0.718845
ENSG00000019102	-1.64477	0.0958271
ENSG00000019144	2.07715	1.55019e-06
ENSG00000019169	0.273683	0.744311
ENSG00000019485	0.461201	0.1307
ENSG00000019582	-0.101726	0.842689
ENSG00000019991	-3.63791	4.96215e-15
ENSG00000019995	1.19896	8.36407e-08
ENSG00000020129	0.794753	7.04246e-05
ENSG00000020181	-1.3243	0.103646
ENSG00000020256	-3.30022	1.25938e-14
ENSG00000020426	-0.266202	0.567732
ENSG00000020577	0.976249	0.0378317
ENSG00000020633	0.189462	0.542791
ENSG00000020922	-1.88669	9.64019e-22
ENSG00000021300	-0.0133991	0.995562
ENSG00000021355	0.584726	0.0334844
ENSG00000021488	0.843347	NA
ENSG00000021574	-0.502774	0.0500364
ENSG00000021645	1.64248	NA
ENSG00000021762	-2.29799	2.28996e-16
ENSG00000021776	0.157972	0.302988
ENSG00000021826	-0.590223	NA
ENSG00000022267	-0.19111	0.885329
ENSG00000022277	-0.249863	0.0334578
ENSG00000022556	-0.459131	0.578278
ENSG00000022567	-0.4825	0.0661353
ENSG00000022840	0.980062	3.68664e-12
ENSG00000022976	-1.16442	0.00157204
ENSG00000023041	0.516055	0.000270241
ENSG00000023171	-1.6946	0.010928
ENSG00000023191	-0.638288	4.10111e-06
ENSG00000023228	-0.300811	0.0889777
ENSG00000023287	1.30531	6.16315e-08
ENSG00000023318	1.22443	1.53495e-16
ENSG00000023330	1.40155	1.6163e-13
ENSG00000023445	4.30605	3.10878e-25
ENSG00000023516	-1.53001	5.06707e-08
ENSG00000023572	-0.278628	0.183913
ENSG00000023608	2.54796	1.30931e-07
ENSG00000023697	-1.8259	2.64065e-23
ENSG00000023734	0.755496	1.04085e-08
ENSG00000023839	0.954068	0.117589
ENSG00000023892	-4.55953	1.06743e-75
ENSG00000023902	1.15393	8.0165e-06
ENSG00000023909	5.03994	5.04723e-38
ENSG00000024048	0.634439	0.00120839
ENSG00000024422	4.56106	1.87609e-14
ENSG00000024526	0.204241	NA
ENSG00000024862	-1.53304	1.10818e-11
ENSG00000025039	2.1465	2.79822e-12
ENSG00000025156	-0.116942	0.673533
ENSG00000025293	-0.833703	2.31024e-07
ENSG00000025423	-0.554123	NA
ENSG00000025434	-1.69993	1.63983e-08
ENSG00000025708	0.566588	0.0576511
ENSG00000025770	0.0957635	0.524576
ENSG00000025772	1.32746	1.80132e-05
ENSG00000025796	0.284055	0.0545464
ENSG00000025800	0.567805	2.90081e-07
ENSG00000026025	0.411189	0.237481
ENSG00000026036	-0.382274	0.295057
ENSG00000026103	-1.1548	0.000360206
ENSG00000026297	-1.87412	3.78044e-18
ENSG00000026508	3.02929	3.16375e-35
ENSG00000026559	0.0124491	0.993918
ENSG00000026652	1.05003	0.0339987
ENSG00000026751	7.90091	6.52455e-112
ENSG00000026950	-0.519917	0.0855234
ENSG00000027001	-1.98398	2.13019e-06
ENSG00000027075	3.13446	1.6599e-06
ENSG00000027697	-2.51547	9.12304e-127
ENSG00000027847	-0.349836	0.141711
ENSG00000027869	0.612358	0.390223
ENSG00000028116	0.898716	1.52801e-06
ENSG00000028137	2.97497	1.11421e-41
ENSG00000028203	0.860049	2.63639e-09
ENSG00000028277	0.597195	0.10114
ENSG00000028310	0.127504	0.358052
ENSG00000028528	-0.831016	1.06296e-11
ENSG00000028839	1.36886	3.02771e-17
ENSG00000029153	1.59509	6.21977e-07
ENSG00000029363	0.600053	9.42756e-09
ENSG00000029364	0.307844	0.0207629
ENSG00000029534	2.04173	0.159908
ENSG00000029559	-3.33363	0.167663
ENSG00000029639	-1.84321	1.02752e-07
ENSG00000029725	0.397599	0.0116916
ENSG00000029993	0.551714	0.0244294
ENSG00000030066	0.0506888	0.708565
ENSG00000030110	0.0323349	0.947069
ENSG00000030304	-0.517098	NA
ENSG00000030419	-1.6068	0.153259
ENSG00000030582	-0.527659	5.75027e-06
ENSG00000031003	-0.0112538	0.969026
ENSG00000031081	2.13677	4.70725e-13
ENSG00000031691	-0.22836	0.598217
ENSG00000031698	-0.164673	0.369635
ENSG00000031823	0.0190963	0.899594
ENSG00000032219	0.0770363	0.714421
ENSG00000032389	-1.48759	3.16229e-08
ENSG00000032444	-2.1152	4.664e-23
ENSG00000032742	-1.40477	5.11566e-07
ENSG00000033011	-1.97828	9.52416e-18
ENSG00000033030	0.288196	0.0208626
ENSG00000033050	0.552933	0.00165096
ENSG00000033100	0.304746	0.00805108
ENSG00000033122	-0.9709	0.359415
ENSG00000033170	-1.54272	0.000168893
ENSG00000033178	1.07234	1.0991e-10
ENSG00000033327	0.0943808	0.728338
ENSG00000033627	-0.550584	0.125824
ENSG00000033800	0.0553145	0.677813
ENSG00000033867	-1.5199	7.35598e-06
ENSG00000034053	-0.660353	0.577899
ENSG00000034152	3.19902	1.6913e-20
ENSG00000034239	0.843352	NA
ENSG00000034510	-0.0992027	0.650698
ENSG00000034533	-0.731194	0.00166268
ENSG00000034677	0.680377	0.0319338
ENSG00000034693	-1.12431	0.00501478
ENSG00000034713	0.346374	0.00853389
ENSG00000034971	0	NA
ENSG00000035115	-1.84075	1.03535e-06
ENSG00000035141	-1.60806	6.65922e-13
ENSG00000035403	-2.30135	7.52234e-13
ENSG00000035499	3.54425	8.26843e-05
ENSG00000035664	-1.02353	0.629775
ENSG00000035681	1.21748	2.36121e-05
ENSG00000035687	0.631649	0.0312524
ENSG00000035720	1.03267	0.497163
ENSG00000035862	-2.95561	6.06913e-33
ENSG00000035928	-0.911532	0.000211703
ENSG00000036054	0.935893	3.34104e-10
ENSG00000036257	0.868841	1.14459e-10
ENSG00000036448	0.213468	0.829119
ENSG00000036549	0.418283	0.000255881
ENSG00000036565	1.84736	0.271704
ENSG00000036672	-1.27549	0.221923
ENSG00000036828	0	NA
ENSG00000037042	-1.9296	8.55272e-05
ENSG00000037241	-0.663424	0.139961
ENSG00000037280	1.10452	0.584767
ENSG00000037474	1.15399	1.01253e-06
ENSG00000037637	0.431447	0.0802594
ENSG00000037749	0.883889	1.55708e-14
ENSG00000037757	-3.33817	3.69606e-34
ENSG00000037897	1.50306	3.98367e-10
ENSG00000038002	-0.795059	6.85685e-05
ENSG00000038210	0.30653	0.377793
ENSG00000038219	0.675974	0.00020614
ENSG00000038274	-0.174818	0.386567
ENSG00000038358	-0.12553	0.507287
ENSG00000038382	1.52504	1.55634e-05
ENSG00000038427	-3.57977	4.04888e-17
ENSG00000038532	0.0220104	0.922155
ENSG00000038945	-1.64245	5.54096e-05
ENSG00000039068	2.12351	0.310825
ENSG00000039123	0.116486	0.407838
ENSG00000039319	2.40746	2.23106e-08
ENSG00000039523	-0.0908554	0.780807
ENSG00000039560	4.19482	4.32647e-15
ENSG00000039600	-0.762062	0.570648
ENSG00000039650	-0.0688652	0.888186
ENSG00000039987	-0.517101	NA
ENSG00000040199	1.38	1.88656e-05
ENSG00000040275	-0.0660536	0.896349
ENSG00000040341	-2.07688	4.82607e-28
ENSG00000040487	0.399613	0.185415
ENSG00000040531	0.645864	1.16243e-05
ENSG00000040608	-1.66403	0.0606902
ENSG00000040633	0.448345	0.0643253
ENSG00000040933	-2.99744	9.69004e-39
ENSG00000041353	0.843351	NA
ENSG00000041357	0.832511	1.99267e-06
ENSG00000041802	0.444794	4.06125e-06
ENSG00000041880	-2.09792	0.00262237
ENSG00000041982	6.97128	4.83232e-57
ENSG00000041988	0.642486	4.48086e-05
ENSG00000042062	4.26029	7.68616e-14
ENSG00000042088	-0.322144	0.0335683
ENSG00000042286	3.09967	2.93582e-59
ENSG00000042317	-2.61006	7.96607e-05
ENSG00000042429	0.67986	5.64855e-05
ENSG00000042445	-1.96311	8.77503e-18
ENSG00000042493	-0.727688	0.216788
ENSG00000042753	-1.57633	1.68089e-17
ENSG00000042781	0	NA
ENSG00000042832	2.28524	0.000248622
ENSG00000042980	-2.20688	3.89216e-05
ENSG00000043093	1.26917	1.71865e-13
ENSG00000043143	-0.221923	0.666102
ENSG00000043462	2.48232	1.9698e-15
ENSG00000043514	-1.90846	1.96847e-12
ENSG00000043591	-4.93067	1.98486e-05
ENSG00000044090	-0.894297	0.000475536
ENSG00000044115	0.369997	0.0316405
ENSG00000044446	-0.869166	6.60466e-07
ENSG00000044459	-0.188216	0.369333
ENSG00000044574	2.37679	1.47802e-26
ENSG00000046604	0.185113	NA
ENSG00000046647	-0.171626	0.444495
ENSG00000046651	-0.0793014	0.866838
ENSG00000046653	0.626548	0.711149
ENSG00000047056	0.131547	0.560208
ENSG00000047188	-1.25635	5.72351e-14
ENSG00000047230	-5.31473	2.77023e-17
ENSG00000047249	1.41046	0.000160647
ENSG00000047315	0.222045	0.0832609
ENSG00000047346	0.372002	0.204231
ENSG00000047365	0.671717	0.140208
ENSG00000047410	0.0991728	0.572294
ENSG00000047457	-1.64949	0.459156
ENSG00000047578	0.362096	0.0322514
ENSG00000047579	-0.450836	0.0619089
ENSG00000047597	-3.086	0.0992396
ENSG00000047617	0.167077	NA
ENSG00000047621	0.138661	0.634603
ENSG00000047634	3.17209	6.41282e-19
ENSG00000047644	-0.109075	0.846396
ENSG00000047648	-3.78113	5.56331e-10
ENSG00000047662	0.853497	0.35834
ENSG00000047849	-0.412402	0.0207709
ENSG00000047932	-0.0370927	0.898068
ENSG00000047936	3.56768	NA
ENSG00000048028	-1.03046	0.000330223
ENSG00000048052	-0.042587	0.967022
ENSG00000048140	-0.886513	2.06222e-05
ENSG00000048162	0.502457	0.0190663
ENSG00000048342	-0.420818	0.583971
ENSG00000048392	-0.651251	0.0292848
ENSG00000048405	1.07173	0.000584576
ENSG00000048462	-1.02022	NA
ENSG00000048471	-0.568188	0.0255193
ENSG00000048540	2.222	NA
ENSG00000048544	0.244842	0.151301
ENSG00000048545	0.12201	NA
ENSG00000048545	0.12201	NA
ENSG00000048649	0.871649	3.05558e-07
ENSG00000048707	0.104308	0.689174
ENSG00000048740	-0.429809	0.216746
ENSG00000048828	-0.962481	4.2846e-15
ENSG00000048991	-1.66901	5.64468e-08
ENSG00000049089	-0.0063951	0.995705
ENSG00000049130	1.10928	0.0557685
ENSG00000049167	-0.792829	0.00690988
ENSG00000049192	-3.94459	0.0232028
ENSG00000049239	-1.51769	4.38439e-06
ENSG00000049245	0.0498871	0.783288
ENSG00000049246	-0.0883418	0.860457
ENSG00000049247	-1.75731	NA
ENSG00000049249	5.77657	4.15245e-28
ENSG00000049283	0.12201	NA
ENSG00000049323	1.56467	NA
ENSG00000049449	2.3308	6.338e-18
ENSG00000049541	-0.780105	0.000139334
ENSG00000049618	-1.48254	6.73627e-14
ENSG00000049656	0.368007	3.64322e-05
ENSG00000049759	3.7076	5.61914e-11
ENSG00000049768	-0.0909205	0.94908
ENSG00000049769	0.981888	0.00310955
ENSG00000049860	-1.05133	2.58592e-13
ENSG00000049883	-0.74684	0.0303343
ENSG00000050030	0.238409	NA
ENSG00000050130	-1.26188	6.39084e-07
ENSG00000050165	-0.577236	NA
ENSG00000050327	1.67931	0.192512
ENSG00000050344	-0.100266	0.819419
ENSG00000050393	0.487791	0.0362495
ENSG00000050405	-2.01139	4.62977e-06
ENSG00000050426	-0.664034	6.92665e-05
ENSG00000050438	-0.139824	0.849647
ENSG00000050555	0.843352	NA
ENSG00000050628	3.80386	1.48817e-09
ENSG00000050730	8.06701	5.71743e-53
ENSG00000050748	-1.83769	5.6683e-19
ENSG00000050767	-2.58448	4.22487e-08
ENSG00000050820	1.17429	0.151169
ENSG00000051009	1.31646	1.24473e-05
ENSG00000051108	1.61306	4.08357e-09
ENSG00000051128	-1.63082	9.3898e-11
ENSG00000051180	-1.21735	0.148475
ENSG00000051341	-2.39913	0.0989575
ENSG00000051382	-0.297992	0.517862
ENSG00000051523	0.0142867	0.960921
ENSG00000051596	-2.07274	4.89998e-08
ENSG00000051620	-0.656165	0.116909
ENSG00000051825	-1.63259	5.26191e-07
ENSG00000052126	-0.537693	0.257842
ENSG00000052344	0.167648	0.921604
ENSG00000052723	-0.468826	0.0174874
ENSG00000052749	0.434375	0.0854202
ENSG00000052795	4.29536	9.73074e-44
ENSG00000052802	-0.263568	0.556271
ENSG00000052841	-0.0824751	0.626496
ENSG00000052850	-0.704439	NA
ENSG00000053108	4.08368	0.0708708
ENSG00000053254	0.181547	0.632862
ENSG00000053371	-2.71661	2.29378e-37
ENSG00000053372	0.0473825	0.805619
ENSG00000053438	1.41921	0.0400841
ENSG00000053501	1.67455	5.6713e-05
ENSG00000053524	4.66701	6.21507e-07
ENSG00000053702	-1.31869	0.00994013
ENSG00000053747	4.058	0.0159883
ENSG00000053770	-0.322356	0.0926492
ENSG00000053900	-1.16613	1.4125e-09
ENSG00000053918	-2.02887	2.87987e-08
ENSG00000054116	0.638919	1.73708e-13
ENSG00000054118	0.261863	0.00356452
ENSG00000054148	-1.04875	1.06748e-06
ENSG00000054179	4.50675	0.0539575
ENSG00000054219	0.484923	0.564293
ENSG00000054267	1.65453	1.26654e-28
ENSG00000054277	1.47079	5.56863e-11
ENSG00000054282	-0.586739	0.00198042
ENSG00000054356	-1.07065	0.2626
ENSG00000054392	-0.839639	0.138603
ENSG00000054523	1.63082	3.65284e-05
ENSG00000054598	3.71522	5.25319e-06
ENSG00000054611	-1.42396	3.72513e-14
ENSG00000054654	0.578563	0.436233
ENSG00000054690	-0.630548	0.475871
ENSG00000054793	-0.375412	0.799889
ENSG00000054938	1.53187	NA
ENSG00000054965	-2.90374	4.01135e-42
ENSG00000054967	0.0817509	0.746216
ENSG00000054983	-2.42148	6.71125e-24
ENSG00000055044	0.888188	3.77227e-10
ENSG00000055070	0.704624	2.1484e-13
ENSG00000055118	-1.08488	NA
ENSG00000055130	1.23819	8.33078e-11
ENSG00000055147	-0.181269	0.604816
ENSG00000055163	-2.25478	2.82252e-14
ENSG00000055208	0.845684	9.23965e-07
ENSG00000055211	-0.16124	0.459426
ENSG00000055332	2.4722	1.57065e-16
ENSG00000055483	0.666453	0.005703
ENSG00000055609	-0.35625	0.287741
ENSG00000055732	0.994634	0.26581
ENSG00000055917	0.476727	0.00315304
ENSG00000055950	-0.887913	2.73933e-05
ENSG00000055955	-1.75615	0.202794
ENSG00000055957	-3.73959	0.00864413
ENSG00000056050	-2.11726	4.44363e-07
ENSG00000056097	1.00289	5.78127e-16
ENSG00000056277	2.24598	3.30199e-15
ENSG00000056558	7.42011	9.65658e-58
ENSG00000056586	1.3697	4.89939e-24
ENSG00000056736	0.0471366	0.938549
ENSG00000056972	5.38616	5.7379e-62
ENSG00000056998	0.843366	NA
ENSG00000057019	0.844817	0.00214734
ENSG00000057252	1.67524	8.72385e-12
ENSG00000057294	-1.58181	0.20589
ENSG00000057468	2.05546	0.169826
ENSG00000057593	2.81643	NA
ENSG00000057608	0.0944027	0.701887
ENSG00000057657	1.47732	4.60473e-07
ENSG00000057663	0.66601	1.72531e-06
ENSG00000057704	4.75361	1.14628e-13
ENSG00000057757	-0.2537	0.205769
ENSG00000057935	-2.00943	0.00438916
ENSG00000058056	-3.26685	4.90892e-06
ENSG00000058063	0.812169	4.18217e-08
ENSG00000058085	3.26862	NA
ENSG00000058091	2.32983	2.68356e-14
ENSG00000058262	1.45281	3.56794e-23
ENSG00000058272	0.643833	2.74725e-05
ENSG00000058335	-2.52962	0.00313768
ENSG00000058404	1.56467	NA
ENSG00000058453	-1.7581	7.18273e-13
ENSG00000058600	-0.176235	0.292846
ENSG00000058668	-3.78324	6.5128e-26
ENSG00000058673	2.1674	3.69962e-07
ENSG00000058729	0.146348	0.605901
ENSG00000058799	0.193576	0.543072
ENSG00000058804	-2.22793	6.51237e-18
ENSG00000058866	3.10125	9.23755e-16
ENSG00000059122	-1.70261	8.71772e-09
ENSG00000059145	2.12591	2.82183e-11
ENSG00000059377	-0.838664	2.56248e-07
ENSG00000059378	1.90779	2.54694e-21
ENSG00000059573	-1.45879	0.00119483
ENSG00000059588	-3.59383	7.22079e-43
ENSG00000059691	-1.33184	1.78703e-05
ENSG00000059728	2.95334	4.96785e-23
ENSG00000059758	1.78181	3.52224e-16
ENSG00000059769	2.54325	1.61826e-38
ENSG00000059804	4.14637	2.26545e-22
ENSG00000059915	-0.204879	0.52239
ENSG00000060069	0.606852	0.00105231
ENSG00000060138	1.31677	4.71534e-06
ENSG00000060140	2.21789	0.377089
ENSG00000060237	-0.32634	0.0772127
ENSG00000060339	-0.274307	0.256316
ENSG00000060491	1.77123	1.39552e-54
ENSG00000060558	0.417121	0.113949
ENSG00000060642	0.856918	6.67719e-05
ENSG00000060656	0.0303627	0.980332
ENSG00000060688	0.228798	0.333922
ENSG00000060749	-1.91335	4.3732e-18
ENSG00000060762	-1.07788	0.00262959
ENSG00000060971	-2.15273	3.83817e-27
ENSG00000060982	2.3718	5.9311e-13
ENSG00000061273	0.0577923	0.868061
ENSG00000061337	5.87306	0.00170244
ENSG00000061455	-2.9245	NA
ENSG00000061656	1.15647	0.135696
ENSG00000061676	2.61055	3.44228e-07
ENSG00000061794	-0.993473	5.8182e-05
ENSG00000061918	-1.90268	0.00095908
ENSG00000061936	0.55311	1.34221e-06
ENSG00000061938	-1.59077	5.69434e-11
ENSG00000061987	0.58099	3.18979e-05
ENSG00000062194	1.70495	1.42124e-16
ENSG00000062282	1.67625	1.90436e-05
ENSG00000062370	-0.757087	0.358126
ENSG00000062485	-0.458697	0.000212925
ENSG00000062524	1.32835	0.363871
ENSG00000062582	1.76827	1.68316e-06
ENSG00000062598	-0.86008	0.00425365
ENSG00000062650	1.23689	2.97531e-17
ENSG00000062716	1.60253	1.90014e-20
ENSG00000062725	0.76233	1.51434e-06
ENSG00000062822	-2.48475	4.38127e-28
ENSG00000063015	1.61844	0.112859
ENSG00000063046	-0.0919263	0.335873
ENSG00000063127	-0.101237	0.955367
ENSG00000063169	0.0489976	0.889608
ENSG00000063176	-1.26064	3.45052e-07
ENSG00000063177	0.315568	0.0582222
ENSG00000063180	-1.90714	0.00533832
ENSG00000063241	-0.989339	0.0286551
ENSG00000063244	0.160388	0.151311
ENSG00000063245	-0.750626	1.82736e-06
ENSG00000063322	-0.485507	2.55938e-06
ENSG00000063438	0.161138	0.86544
ENSG00000063587	-0.075736	0.800486
ENSG00000063587	-0.075736	0.800486
ENSG00000063601	-0.691706	0.0446109
ENSG00000063660	3.31045	6.17441e-08
ENSG00000063761	-2.14404	4.09336e-14
ENSG00000063854	-1.64786	1.36695e-19
ENSG00000063978	0.95667	7.38511e-22
ENSG00000064012	-1.37608	8.01131e-22
ENSG00000064042	-4.13329	0.000618788
ENSG00000064102	-1.14784	1.16449e-12
ENSG00000064115	-3.44425	2.10219e-58
ENSG00000064199	-1.35002	0.00171273
ENSG00000064201	-2.80082	1.868e-06
ENSG00000064225	0.639497	0.180234
ENSG00000064270	-1.70837	NA
ENSG00000064300	4.87779	3.47721e-19
ENSG00000064309	-0.429238	NA
ENSG00000064313	0.644804	3.24385e-05
ENSG00000064393	0.59661	0.08945
ENSG00000064419	0.428137	2.56765e-07
ENSG00000064490	-0.95844	0.000316088
ENSG00000064545	-0.052	0.829055
ENSG00000064547	0.559397	0.306232
ENSG00000064601	-0.680947	0.00155921
ENSG00000064607	-0.933613	0.000133946
ENSG00000064651	-0.77443	0.0106731
ENSG00000064652	-3.6265	1.76172e-47
ENSG00000064655	-0.824486	NA
ENSG00000064666	0.0314676	0.966023
ENSG00000064687	-1.06882	0.00430599
ENSG00000064692	0.843352	NA
ENSG00000064703	-0.43357	0.0169749
ENSG00000064726	-0.335973	0.0629957
ENSG00000064763	-1.29301	5.37068e-08
ENSG00000064787	6.41955	4.06685e-18
ENSG00000064835	2.33415	0.244842
ENSG00000064886	3.8255	0.000353013
ENSG00000064932	2.22854	2.16746e-16
ENSG00000064933	-2.26759	1.0991e-10
ENSG00000064961	-1.14947	7.59066e-14
ENSG00000064989	0.211327	0.834545
ENSG00000064995	0.00227101	0.994827
ENSG00000064999	-1.18341	0.000826114
ENSG00000065000	0.372236	0.002506
ENSG00000065029	-0.537722	0.0199254
ENSG00000065054	-0.155572	0.786038
ENSG00000065057	-5.63917	1.43772e-15
ENSG00000065060	-0.910669	0.00110662
ENSG00000065135	0.397015	0.0341854
ENSG00000065150	0.512581	0.000348296
ENSG00000065154	0.484549	0.0561542
ENSG00000065183	-0.232591	0.157538
ENSG00000065243	0.0165638	0.939537
ENSG00000065268	-1.01542	3.14879e-07
ENSG00000065308	-2.92324	7.69065e-40
ENSG00000065320	2.71033	1.37051e-10
ENSG00000065325	0.843352	NA
ENSG00000065328	1.65981	0.444179
ENSG00000065357	-0.235899	0.570005
ENSG00000065361	-0.533708	0.678033
ENSG00000065413	-3.43035	1.65917e-39
ENSG00000065427	0.477131	0.0045594
ENSG00000065457	-1.10706	8.50339e-07
ENSG00000065485	1.03153	0.00375794
ENSG00000065491	2.4768	4.47474e-57
ENSG00000065518	0.683855	4.90488e-05
ENSG00000065526	0.454437	0.024192
ENSG00000065534	-2.14928	0.00625985
ENSG00000065548	0.732723	4.41934e-11
ENSG00000065559	0.0478404	0.851214
ENSG00000065600	0.850157	0.0163709
ENSG00000065613	0.137258	0.518307
ENSG00000065615	0.648946	8.94477e-08
ENSG00000065618	1.17948	0.55639
ENSG00000065621	2.06095	0.00205992
ENSG00000065665	0.625082	0.175056
ENSG00000065675	0.722802	0.347486
ENSG00000065717	-0.776562	NA
ENSG00000065802	-0.19231	0.537144
ENSG00000065809	1.88637	9.25731e-06
ENSG00000065833	-0.151834	0.721746
ENSG00000065882	0.677975	0.00167226
ENSG00000065883	-0.0744354	0.675342
ENSG00000065911	1.17058	2.55513e-06
ENSG00000065923	0.221263	0.568268
ENSG00000065970	-1.28407	1.48387e-11
ENSG00000065978	0.141788	0.471411
ENSG00000065989	0.18972	0.555268
ENSG00000066027	-0.103672	0.766478
ENSG00000066044	-0.228746	0.127267
ENSG00000066056	-0.048113	0.95943
ENSG00000066084	0.652593	0.00735907
ENSG00000066117	0.47505	9.91112e-07
ENSG00000066135	0.304512	0.188836
ENSG00000066136	0.335119	0.00158158
ENSG00000066185	-1.69471	0.426015
ENSG00000066230	-1.62735	0.0276377
ENSG00000066248	2.6167	0.213267
ENSG00000066279	2.59822	0.0417729
ENSG00000066294	-2.36171	2.79341e-26
ENSG00000066322	-1.1783	1.07448e-18
ENSG00000066336	-1.22767	0.000184317
ENSG00000066379	-0.156239	0.593703
ENSG00000066382	-3.16326	0.065568
ENSG00000066405	-2.1894	NA
ENSG00000066422	0.456325	0.0302956
ENSG00000066427	0.170497	0.246176
ENSG00000066455	1.0351	3.30412e-15
ENSG00000066557	-0.591991	0.00287484
ENSG00000066583	1.63766	5.24948e-15
ENSG00000066651	-0.904786	0.000735655
ENSG00000066654	-0.202964	0.338771
ENSG00000066697	5.56553	6.75954e-38
ENSG00000066739	-0.727495	0.00295413
ENSG00000066777	0.264072	0.0674567
ENSG00000066827	0.393151	0.0335968
ENSG00000066855	0.725131	2.29609e-07
ENSG00000066923	0.0624421	0.935119
ENSG00000066926	-1.41532	1.28162e-07
ENSG00000066933	-0.744704	0.00206888
ENSG00000067048	2.91905	0.118494
ENSG00000067057	2.11306	5.85325e-20
ENSG00000067064	0.268354	0.439381
ENSG00000067066	1.48735	4.87033e-28
ENSG00000067082	0.353453	0.104208
ENSG00000067113	1.32472	0.000169754
ENSG00000067141	0.586208	0.719884
ENSG00000067167	1.08058	1.75615e-08
ENSG00000067177	-0.0526347	0.983669
ENSG00000067182	0.0168596	0.966572
ENSG00000067191	-2.74018	3.18973e-10
ENSG00000067208	-0.641502	0.000593258
ENSG00000067221	-0.461862	0.122121
ENSG00000067225	-0.141356	0.415843
ENSG00000067248	-0.415688	0.0381095
ENSG00000067334	2.64965	2.91856e-17
ENSG00000067365	0.284228	0.0748581
ENSG00000067369	0.833029	3.15091e-07
ENSG00000067445	-1.86532	NA
ENSG00000067533	0.174815	0.477381
ENSG00000067560	-0.263677	0.0197157
ENSG00000067596	0.918986	1.49598e-17
ENSG00000067601	-2.57109	0.0163709
ENSG00000067606	-0.227164	0.817681
ENSG00000067646	0.52559	0.796984
ENSG00000067704	-1.83416	4.4246e-16
ENSG00000067715	-1.11494	0.311746
ENSG00000067798	2.2555	NA
ENSG00000067829	-0.915441	6.34493e-08
ENSG00000067836	-3.18287	4.39807e-16
ENSG00000067840	0.151419	0.925871
ENSG00000067900	-0.270616	0.114131
ENSG00000067955	0.252398	0.176939
ENSG00000067992	-4.09853	3.67037e-46
ENSG00000068001	-2.96139	1.54101e-40
ENSG00000068024	-1.23449	5.15725e-09
ENSG00000068028	-1.46762	6.52696e-18
ENSG00000068078	0.746595	0.4596
ENSG00000068079	1.85451	3.50241e-13
ENSG00000068097	-1.08779	0.0079728
ENSG00000068120	-0.59683	0.00294069
ENSG00000068137	-3.16685	1.9311e-09
ENSG00000068305	0.058219	0.824717
ENSG00000068308	0.512789	0.000914118
ENSG00000068323	0.146307	0.523932
ENSG00000068354	-0.125575	0.647027
ENSG00000068366	1.59856	9.00362e-08
ENSG00000068383	0.495817	0.227939
ENSG00000068394	0.218719	0.115201
ENSG00000068400	0.489072	0.00100986
ENSG00000068438	-0.0308877	0.914734
ENSG00000068489	-3.9589	9.51478e-29
ENSG00000068615	2.28705	0.397479
ENSG00000068650	-0.339646	0.230606
ENSG00000068654	-0.629601	0.0016419
ENSG00000068697	-0.0593249	0.681936
ENSG00000068724	-2.37074	1.20939e-10
ENSG00000068745	1.77503	1.78396e-19
ENSG00000068784	-0.772884	0.00825232
ENSG00000068796	-0.832106	0.00121117
ENSG00000068831	0.140828	0.87417
ENSG00000068878	0.5467	0.0267195
ENSG00000068885	-0.215369	0.609789
ENSG00000068903	-0.455678	0.0233083
ENSG00000068912	0.905823	0.000156679
ENSG00000068971	-0.991035	0.0012335
ENSG00000068976	2.17379	2.53366e-08
ENSG00000069011	1.84715	0.148378
ENSG00000069018	0	NA
ENSG00000069020	1.50244	0.0205676
ENSG00000069122	1.56467	NA
ENSG00000069188	-0.0169763	0.992705
ENSG00000069248	-0.782813	8.28017e-06
ENSG00000069275	-1.31463	2.52653e-07
ENSG00000069329	-0.894617	1.07175e-12
ENSG00000069345	0.926614	3.41798e-20
ENSG00000069399	2.81943	1.84972e-15
ENSG00000069424	-2.64646	9.41637e-08
ENSG00000069482	6.5348	0.000798065
ENSG00000069493	3.21811	2.82486e-13
ENSG00000069509	-1.43721	0.000234381
ENSG00000069535	0.211394	NA
ENSG00000069667	-0.00410931	0.995336
ENSG00000069696	0.242075	0.89946
ENSG00000069702	0.91179	0.320376
ENSG00000069764	1.44378	0.435273
ENSG00000069849	0.925754	3.1695e-05
ENSG00000069869	-0.820288	0.00339108
ENSG00000069943	-2.14723	5.60202e-10
ENSG00000069956	2.38143	1.96764e-11
ENSG00000069966	-1.65138	1.47817e-09
ENSG00000069974	-0.92678	0.00574687
ENSG00000069998	-1.84048	1.25891e-17
ENSG00000070010	1.0643	4.31151e-16
ENSG00000070018	-1.89161	0.0375448
ENSG00000070019	-3.15573	0.161267
ENSG00000070031	3.29258	NA
ENSG00000070047	0.336378	0.00238423
ENSG00000070061	-1.72062	3.59124e-11
ENSG00000070081	0.636294	0.0943735
ENSG00000070087	0.458952	0.780483
ENSG00000070182	-1.0615	NA
ENSG00000070190	-0.642024	0.0773138
ENSG00000070214	0.593521	0.0287103
ENSG00000070269	-0.0026964	0.991343
ENSG00000070366	-0.53472	0.0017935
ENSG00000070367	0.248575	0.128073
ENSG00000070371	-1.23931	0.000553627
ENSG00000070388	1.22891	NA
ENSG00000070404	-1.57258	0.000133681
ENSG00000070413	-0.0273216	0.896397
ENSG00000070423	-0.219474	0.246359
ENSG00000070444	-1.54602	3.25665e-14
ENSG00000070476	-0.0503458	0.814747
ENSG00000070495	1.53692	2.56262e-30
ENSG00000070501	-1.72997	2.70116e-12
ENSG00000070526	1.56467	NA
ENSG00000070540	-0.578131	0.0998373
ENSG00000070610	-0.00510864	0.979149
ENSG00000070614	-0.199104	0.687132
ENSG00000070669	2.38484	0.00157194
ENSG00000070718	-1.79563	3.9022e-06
ENSG00000070729	2.45056	0.147834
ENSG00000070731	1.64775	0.0305847
ENSG00000070756	0.563962	0.000161415
ENSG00000070759	-1.11228	4.23272e-06
ENSG00000070761	0.880052	1.09889e-09
ENSG00000070770	1.58631	1.59072e-34
ENSG00000070778	0.0759062	0.921136
ENSG00000070785	-1.37185	2.03939e-06
ENSG00000070808	2.34847	0.463294
ENSG00000070814	-0.495479	0.00340934
ENSG00000070831	0.0973646	0.520784
ENSG00000070882	-2.20456	2.89061e-17
ENSG00000070886	0.12201	NA
ENSG00000070915	-0.577798	NA
ENSG00000070950	0.0191381	0.95448
ENSG00000070961	1.68749	1.89804e-05
ENSG00000070985	2.89989	NA
ENSG00000071051	0.648793	1.1181e-05
ENSG00000071054	1.43378	9.19809e-06
ENSG00000071073	-2.86129	5.01037e-08
ENSG00000071082	-0.0533645	0.845716
ENSG00000071127	0.971423	5.0351e-07
ENSG00000071189	-0.0256481	0.892589
ENSG00000071205	0.20209	0.677871
ENSG00000071242	-1.80775	6.58347e-07
ENSG00000071243	0.980104	8.39699e-08
ENSG00000071246	-4.13162	1.78331e-17
ENSG00000071282	3.57612	0.000193898
ENSG00000071462	-0.481649	0.00358386
ENSG00000071537	1.11821	9.3824e-16
ENSG00000071539	-2.36575	0.000570851
ENSG00000071553	-0.750835	0.00796828
ENSG00000071564	-1.30251	1.33606e-21
ENSG00000071575	4.98891	7.7195e-28
ENSG00000071626	-0.0565757	0.741484
ENSG00000071655	-0.988336	2.58812e-21
ENSG00000071794	-2.86622	4.88703e-12
ENSG00000071859	0.0505667	0.882434
ENSG00000071889	-1.62642	9.75911e-06
ENSG00000071894	-1.12499	9.72953e-06
ENSG00000071967	-0.970967	0.00138208
ENSG00000071994	-0.292109	0.00458702
ENSG00000072042	-2.18902	3.79053e-16
ENSG00000072062	-2.13587	2.50096e-24
ENSG00000072071	0.656461	0.0616891
ENSG00000072110	1.84752	9.23965e-07
ENSG00000072121	0.881216	7.31589e-07
ENSG00000072133	1.47752	NA
ENSG00000072134	-1.74526	0.00468443
ENSG00000072135	-2.9895	2.52113e-30
ENSG00000072163	6.31473	1.21428e-09
ENSG00000072182	1.9289	NA
ENSG00000072195	1.38103	0.417172
ENSG00000072201	1.40603	0.00370822
ENSG00000072210	0.241911	0.55223
ENSG00000072274	4.80212	2.31722e-29
ENSG00000072310	-1.01966	6.34361e-11
ENSG00000072364	2.00459	9.58921e-14
ENSG00000072401	1.53505	9.72639e-45
ENSG00000072415	-0.213723	0.280705
ENSG00000072422	-4.02811	6.49894e-09
ENSG00000072501	-0.805621	3.14748e-07
ENSG00000072506	-1.40882	1.59455e-10
ENSG00000072518	-0.409251	0.00297819
ENSG00000072571	-0.218549	0.817123
ENSG00000072609	0.258883	0.0442544
ENSG00000072657	-2.07551	NA
ENSG00000072682	0.670675	0.0381095
ENSG00000072694	-1.22489	0.00297013
ENSG00000072736	-2.53474	2.2556e-21
ENSG00000072756	0.290648	0.276082
ENSG00000072778	0.691035	0.00157439
ENSG00000072786	1.56093	0.000478717
ENSG00000072803	0.489786	0.000352122
ENSG00000072818	-1.92425	1.89921e-16
ENSG00000072832	-2.31329	0.0100433
ENSG00000072840	-1.81262	0.000234676
ENSG00000072849	1.26306	1.51544e-12
ENSG00000072858	-0.130907	0.884544
ENSG00000072864	-0.158653	0.733889
ENSG00000072952	-5.92934	1.08581e-07
ENSG00000072954	-2.68134	0.0287525
ENSG00000072958	-0.307761	0.0124689
ENSG00000073008	-0.0773002	0.777532
ENSG00000073050	-1.90475	2.99964e-42
ENSG00000073060	-1.99528	0.00131941
ENSG00000073067	-1.48251	NA
ENSG00000073111	0.123914	0.847709
ENSG00000073146	-0.522016	0.776546
ENSG00000073150	3.59593	7.13209e-25
ENSG00000073169	0.348019	0.202139
ENSG00000073282	-2.42735	NA
ENSG00000073331	-1.9206	5.23612e-12
ENSG00000073350	-1.20146	0.0062154
ENSG00000073417	1.44883	3.76857e-21
ENSG00000073464	-2.91221	0.0143055
ENSG00000073536	-0.544191	0.0252151
ENSG00000073578	-0.115447	0.457801
ENSG00000073584	0.305226	0.197346
ENSG00000073598	-0.577213	NA
ENSG00000073605	-0.148237	0.816425
ENSG00000073614	0.703536	9.23599e-09
ENSG00000073670	0.0133978	0.991388
ENSG00000073711	0.61312	0.11054
ENSG00000073712	2.40873	2.62811e-07
ENSG00000073734	-1.07403	0.587282
ENSG00000073737	-1.33394	0.00812834
ENSG00000073754	-1.3832	NA
ENSG00000073756	7.74662	4.15798e-73
ENSG00000073792	0.198849	0.466599
ENSG00000073803	1.0917	0.00305984
ENSG00000073849	-2.2415	4.39834e-17
ENSG00000073861	3.38079	2.25067e-09
ENSG00000073910	-2.19079	8.4908e-06
ENSG00000073921	0.598142	0.000608839
ENSG00000073969	-0.138114	0.678426
ENSG00000074054	0.0932302	0.748513
ENSG00000074071	-2.15537	2.08638e-24
ENSG00000074181	1.0397	0.110967
ENSG00000074201	-1.28223	7.99678e-06
ENSG00000074219	-1.21696	NA
ENSG00000074266	0.613813	0.000453892
ENSG00000074276	-2.80132	NA
ENSG00000074319	0.74358	1.02337e-07
ENSG00000074356	0.590368	4.94576e-06
ENSG00000074370	-2.30355	9.51116e-16
ENSG00000074410	2.71654	0.0090001
ENSG00000074416	1.48198	7.35038e-09
ENSG00000074527	2.82624	NA
ENSG00000074582	-1.27108	8.38278e-06
ENSG00000074603	-0.299159	0.23788
ENSG00000074621	1.87988	0.00183771
ENSG00000074657	-1.51465	1.31991e-05
ENSG00000074660	2.07684	2.58882e-08
ENSG00000074695	1.18631	0.000538008
ENSG00000074696	-2.5428	3.83837e-27
ENSG00000074706	-4.81409	5.85578e-36
ENSG00000074755	-0.29306	0.274636
ENSG00000074800	-0.256089	0.119376
ENSG00000074842	1.61946	2.58317e-14
ENSG00000074855	-3.57582	6.16043e-47
ENSG00000074935	0.7771	0.0530169
ENSG00000074964	1.87625	8.8948e-37
ENSG00000074966	-0.142504	0.8989
ENSG00000075035	0.0932603	NA
ENSG00000075073	-1.99668	0.00746524
ENSG00000075089	0.0833352	0.806206
ENSG00000075131	-0.486105	0.17067
ENSG00000075142	-1.21807	0.000228713
ENSG00000075151	-1.84336	5.97599e-18
ENSG00000075188	-1.44632	9.1028e-05
ENSG00000075213	3.64692	4.01072e-10
ENSG00000075218	0.483047	0.703888
ENSG00000075223	2.95203	1.1775e-14
ENSG00000075234	-0.607966	0.0919214
ENSG00000075239	-1.79167	4.15717e-16
ENSG00000075240	-2.57691	3.6448e-25
ENSG00000075275	-0.729167	0.0436537
ENSG00000075292	0.870879	4.28687e-08
ENSG00000075303	-3.36022	9.5364e-57
ENSG00000075336	-1.15789	2.91526e-06
ENSG00000075340	2.61337	5.68164e-05
ENSG00000075391	0.361907	0.460055
ENSG00000075399	0.472697	0.241625
ENSG00000075407	-0.100288	0.719842
ENSG00000075413	1.39324	2.24562e-16
ENSG00000075415	-0.209762	0.135631
ENSG00000075420	2.27778	5.66751e-37
ENSG00000075426	3.82604	3.19442e-30
ENSG00000075461	1.48997	NA
ENSG00000075539	0.389321	0.0781171
ENSG00000075568	0.762821	1.38918e-06
ENSG00000075618	-1.22004	0.000616015
ENSG00000075624	-1.08494	2.19321e-05
ENSG00000075643	1.57913	0.142319
ENSG00000075651	1.08743	6.03313e-06
ENSG00000075702	-0.441596	0.259113
ENSG00000075711	-0.444342	0.00350935
ENSG00000075785	1.46428	5.84107e-09
ENSG00000075790	0.537163	0.211175
ENSG00000075826	-1.71074	2.6965e-05
ENSG00000075856	0.861698	9.2082e-08
ENSG00000075884	-1.85511	2.77199e-06
ENSG00000075886	-1.63435	NA
ENSG00000075914	-1.31774	1.08017e-08
ENSG00000075945	-1.16289	0.000503866
ENSG00000075975	0.0303468	0.875747
ENSG00000076003	-2.13263	3.19668e-24
ENSG00000076043	-1.54981	1.60139e-08
ENSG00000076053	1.74307	1.18914e-27
ENSG00000076067	-3.37941	8.47762e-16
ENSG00000076108	1.01465	9.86225e-21
ENSG00000076201	0.0366898	0.874976
ENSG00000076242	0.165966	0.200443
ENSG00000076248	-2.12607	2.93124e-05
ENSG00000076258	-0.222792	0.605393
ENSG00000076321	0.421737	0.06887
ENSG00000076344	0.131115	NA
ENSG00000076351	-8.27083	1.74146e-35
ENSG00000076356	-1.68713	6.89627e-06
ENSG00000076382	4.83242	4.73508e-22
ENSG00000076513	-0.95789	2.57492e-09
ENSG00000076554	-0.0785884	0.953227
ENSG00000076555	-3.46914	1.63808e-14
ENSG00000076604	5.82965	8.51825e-28
ENSG00000076641	0.588194	0.0953738
ENSG00000076650	-0.328963	0.191987
ENSG00000076662	-0.735502	0.0273394
ENSG00000076685	2.22824	8.50978e-30
ENSG00000076706	1.53069	0.408055
ENSG00000076716	0.930565	0.421386
ENSG00000076770	-3.91681	3.36581e-48
ENSG00000076826	1.24302	0.501158
ENSG00000076864	-0.577473	0.81499
ENSG00000076924	0.476385	8.18158e-05
ENSG00000076928	-0.890529	1.70711e-08
ENSG00000076928	-0.890529	1.70711e-08
ENSG00000076944	-0.170622	0.300885
ENSG00000076984	0.214744	0.253841
ENSG00000077044	-1.20982	0.00036934
ENSG00000077063	-2.78096	3.92694e-06
ENSG00000077092	-2.85091	0.224848
ENSG00000077097	-0.338863	0.00252645
ENSG00000077147	0.578117	0.00204675
ENSG00000077150	4.15321	1.90988e-39
ENSG00000077152	-1.68359	0.079603
ENSG00000077157	-0.923008	5.32668e-05
ENSG00000077232	-1.26524	3.94192e-08
ENSG00000077235	-0.243671	0.245501
ENSG00000077238	2.24868	1.9446e-47
ENSG00000077254	0.148036	0.490362
ENSG00000077312	0.333412	0.0259959
ENSG00000077327	1.6666	NA
ENSG00000077348	-3.17005	2.1472e-38
ENSG00000077380	-0.450727	0.00509632
ENSG00000077420	-4.213	2.07387e-51
ENSG00000077454	-0.330069	0.2831
ENSG00000077458	0.345292	0.0389574
ENSG00000077463	0.508153	0.000150317
ENSG00000077514	-0.0852747	0.740893
ENSG00000077522	5.45359	1.27448e-05
ENSG00000077549	-1.33052	9.62155e-21
ENSG00000077585	2.09648	2.62846e-10
ENSG00000077616	1.2795	0.0427368
ENSG00000077684	-1.76036	1.02679e-14
ENSG00000077713	-1.92136	2.65813e-10
ENSG00000077721	0.979458	1.00111e-22
ENSG00000077782	0.203178	0.705196
ENSG00000077800	-0.509764	NA
ENSG00000077935	0.538833	0.755182
ENSG00000077942	1.56468	NA
ENSG00000077984	0.555201	0.528921
ENSG00000078018	0.628478	0.832581
ENSG00000078043	-0.261614	0.221467
ENSG00000078053	2.15916	0.0748842
ENSG00000078061	0.0494678	0.843282
ENSG00000078070	-1.77901	8.39081e-28
ENSG00000078081	7.72958	4.89032e-48
ENSG00000078098	4.84253	0.000164647
ENSG00000078114	-2.44209	0.206759
ENSG00000078124	-0.63667	0.000822357
ENSG00000078140	1.16082	8.74991e-30
ENSG00000078142	0.559143	2.91447e-07
ENSG00000078177	0.0129153	0.96483
ENSG00000078237	1.05965	9.57213e-07
ENSG00000078246	1.08556	8.27624e-07
ENSG00000078269	2.20053	0.000313175
ENSG00000078295	-2.19087	NA
ENSG00000078304	0.332549	0.00633319
ENSG00000078319	-1.11738	0.000391399
ENSG00000078369	0.204755	0.0807409
ENSG00000078399	-3.5806	0.0164547
ENSG00000078401	6.13249	1.04111e-06
ENSG00000078403	-2.08381	6.91069e-29
ENSG00000078487	1.14928	0.000756234
ENSG00000078589	1.58887	0.00671363
ENSG00000078596	0.850291	0.51662
ENSG00000078618	0.65418	1.25988e-06
ENSG00000078668	0.50688	0.00330014
ENSG00000078674	-0.782333	1.07321e-08
ENSG00000078687	0.287367	0.310158
ENSG00000078699	-0.0869141	0.705191
ENSG00000078747	0.607346	0.000588912
ENSG00000078795	0.719256	0.668433
ENSG00000078804	3.5143	5.73428e-22
ENSG00000078808	1.07518	1.90886e-09
ENSG00000078814	1.81039	0.00460891
ENSG00000078900	1.33351	NA
ENSG00000078902	0.492404	0.0385517
ENSG00000078967	-1.55124	1.16221e-06
ENSG00000079134	-0.853458	6.32516e-06
ENSG00000079150	-1.75195	0.00911242
ENSG00000079156	3.1436	0.0845912
ENSG00000079215	2.6641	2.4204e-16
ENSG00000079246	0.0388254	0.771262
ENSG00000079257	-1.79945	0.000127604
ENSG00000079263	0.770799	0.0299322
ENSG00000079277	-1.84964	1.34543e-16
ENSG00000079308	-0.638547	0.24891
ENSG00000079313	0.991168	5.74949e-09
ENSG00000079332	1.15075	3.55065e-22
ENSG00000079335	-0.385229	0.0783235
ENSG00000079337	4.7461	1.63041e-26
ENSG00000079385	2.07301	0.140664
ENSG00000079387	0.939942	2.76142e-12
ENSG00000079432	0.452307	0.0471709
ENSG00000079435	-0.51369	0.458968
ENSG00000079459	-1.61329	1.31413e-19
ENSG00000079462	-3.12226	3.26893e-13
ENSG00000079482	-2.71169	5.73133e-13
ENSG00000079616	-2.21484	1.36875e-13
ENSG00000079691	-3.57497	1.57391e-07
ENSG00000079739	-2.76807	9.57934e-19
ENSG00000079785	-0.0924382	0.720095
ENSG00000079805	-0.209049	0.118853
ENSG00000079819	1.33895	5.28421e-19
ENSG00000079931	1.53495	NA
ENSG00000079950	-1.12087	4.05395e-09
ENSG00000079974	-0.826877	4.40631e-05
ENSG00000079999	1.83704	1.69441e-30
ENSG00000080007	2.53729	0.00443147
ENSG00000080031	-2.8451	0.000460451
ENSG00000080166	1.53733	0.662663
ENSG00000080189	-0.141674	0.486083
ENSG00000080200	-0.731552	0.0032443
ENSG00000080293	-1.9727	NA
ENSG00000080298	-0.846464	0.0116808
ENSG00000080345	1.27154	2.71488e-07
ENSG00000080371	1.84113	5.23322e-16
ENSG00000080493	-1.126	NA
ENSG00000080503	-2.32523	7.42134e-23
ENSG00000080546	-1.8763	6.44914e-30
ENSG00000080561	-1.14058	0.524597
ENSG00000080573	3.15382	0.000953858
ENSG00000080603	0.587246	0.00616175
ENSG00000080608	0.295439	0.283707
ENSG00000080644	2.35324	NA
ENSG00000080802	1.61297	1.24705e-26
ENSG00000080815	1.3148	6.06835e-11
ENSG00000080819	-2.48089	2.66748e-32
ENSG00000080822	1.94793	2.32258e-34
ENSG00000080823	1.14156	0.0301057
ENSG00000080824	1.33416	5.60169e-09
ENSG00000080839	-2.26612	1.933e-06
ENSG00000080845	0.755412	6.12961e-05
ENSG00000080854	0.122006	NA
ENSG00000080947	-1.6924	0.00192645
ENSG00000080986	0.349597	0.872955
ENSG00000081014	0.504789	0.0806695
ENSG00000081019	0.13421	0.480185
ENSG00000081026	0.423063	0.472734
ENSG00000081041	9.0169	6.92425e-26
ENSG00000081052	-0.0194558	0.993918
ENSG00000081059	1.61164	4.20427e-07
ENSG00000081087	0.681946	0.000957549
ENSG00000081148	-0.38117	0.736699
ENSG00000081154	0.189298	0.144157
ENSG00000081177	-2.96919	1.18073e-32
ENSG00000081181	-3.23222	2.28713e-05
ENSG00000081189	-4.886	6.52066e-139
ENSG00000081237	-2.87932	5.02351e-32
ENSG00000081307	-0.479142	0.11668
ENSG00000081320	1.14152	0.0087649
ENSG00000081377	0.558507	0.586433
ENSG00000081386	-0.80328	0.0105693
ENSG00000081665	0.713267	0.000295001
ENSG00000081692	0.287531	0.175741
ENSG00000081721	-0.197987	0.352864
ENSG00000081760	0.454426	0.00569284
ENSG00000081791	-0.313392	0.107979
ENSG00000081870	-0.191789	0.627299
ENSG00000081913	0.0432125	0.950125
ENSG00000081923	-4.60181	6.41887e-14
ENSG00000081985	1.54752	0.00315889
ENSG00000082014	-0.782029	0.0570457
ENSG00000082068	-1.1292	1.90577e-07
ENSG00000082074	-2.17732	7.57631e-06
ENSG00000082126	1.33214	NA
ENSG00000082146	-1.50585	8.0876e-10
ENSG00000082153	1.58863	3.64848e-25
ENSG00000082196	-3.95907	0.0111802
ENSG00000082212	-1.91774	1.85131e-29
ENSG00000082213	0.157613	0.668881
ENSG00000082258	0.873461	1.28823e-11
ENSG00000082269	-0.977478	0.000227236
ENSG00000082293	-1.79736	0.430575
ENSG00000082397	-2.72406	8.30353e-20
ENSG00000082438	-0.660168	0.239993
ENSG00000082458	-0.526167	0.825986
ENSG00000082512	-0.80282	0.0200809
ENSG00000082515	0.110262	0.752562
ENSG00000082516	-0.0691252	0.829697
ENSG00000082641	0.0217999	0.880765
ENSG00000082701	0.00852687	0.966968
ENSG00000082781	-4.73287	3.59624e-106
ENSG00000082805	-0.108261	0.661402
ENSG00000082898	-0.968836	1.71172e-08
ENSG00000082996	0.503119	0.0170585
ENSG00000083067	-0.446122	NA
ENSG00000083093	0.0193252	0.955048
ENSG00000083097	-1.01663	0.00048715
ENSG00000083099	-0.117908	0.45689
ENSG00000083123	-2.98961	7.17585e-06
ENSG00000083168	0.507137	0.00618238
ENSG00000083223	1.78779	2.53697e-05
ENSG00000083290	-3.43083	6.3888e-60
ENSG00000083312	2.34834	2.08082e-16
ENSG00000083444	-2.80378	1.18565e-106
ENSG00000083454	-0.122128	0.943531
ENSG00000083457	-0.838748	0.000835036
ENSG00000083520	0.829709	2.15927e-08
ENSG00000083535	-0.181773	0.429189
ENSG00000083544	-0.693979	0.230363
ENSG00000083635	-0.355719	0.22289
ENSG00000083642	-0.339015	0.140079
ENSG00000083720	-2.73976	3.55109e-07
ENSG00000083750	-0.532334	0.0137673
ENSG00000083799	1.2681	7.01118e-08
ENSG00000083807	-0.467915	0.439932
ENSG00000083812	0.531565	0.00517499
ENSG00000083814	-0.510741	0.0266302
ENSG00000083817	0.242424	0.567902
ENSG00000083828	1.08478	8.56462e-07
ENSG00000083838	-0.919854	0.00833537
ENSG00000083844	0.489637	0.0102837
ENSG00000083845	0.13504	0.542605
ENSG00000083896	1.56851	3.0664e-16
ENSG00000083937	1.48923	1.5513e-11
ENSG00000084070	-0.125591	0.818852
ENSG00000084072	-0.829778	0.00477698
ENSG00000084073	-0.532083	0.0157063
ENSG00000084090	0.2947	0.103984
ENSG00000084092	-0.0336167	0.911374
ENSG00000084093	1.05309	0.000150317
ENSG00000084110	-0.81491	0.367552
ENSG00000084112	2.02715	1.15251e-55
ENSG00000084207	0.0653677	0.808262
ENSG00000084234	-0.618776	4.45728e-06
ENSG00000084444	-0.810279	0.000517864
ENSG00000084463	0.651181	1.33607e-09
ENSG00000084623	0.618601	2.03213e-05
ENSG00000084628	0.319331	0.921948
ENSG00000084636	2.16367	NA
ENSG00000084652	1.2615	2.96987e-51
ENSG00000084676	0.901317	0.00163193
ENSG00000084693	-0.0822123	0.703666
ENSG00000084710	1.64052	0.00813367
ENSG00000084731	-1.82073	1.49047e-11
ENSG00000084733	1.51123	1.62281e-28
ENSG00000084734	8.9855	3.61546e-25
ENSG00000084754	-0.149719	0.0624522
ENSG00000084764	-0.811756	0.0145812
ENSG00000084774	-1.71722	8.1041e-13
ENSG00000085063	3.353	3.07247e-23
ENSG00000085117	0.407001	0.127655
ENSG00000085185	0.0943881	0.726101
ENSG00000085224	-0.776774	7.43716e-06
ENSG00000085231	1.67817	2.45851e-11
ENSG00000085265	-0.713726	0.0874078
ENSG00000085274	0.63889	4.32241e-06
ENSG00000085276	2.30087	NA
ENSG00000085365	0.236585	0.491584
ENSG00000085377	-0.983908	1.53453e-05
ENSG00000085382	-0.567544	0.106808
ENSG00000085415	0.599061	2.6025e-06
ENSG00000085433	0.651989	5.41734e-08
ENSG00000085449	2.77287	1.3737e-14
ENSG00000085465	-1.74778	0.079693
ENSG00000085491	-1.19533	7.10343e-05
ENSG00000085511	-0.548203	0.0143369
ENSG00000085514	2.27303	2.38152e-42
ENSG00000085552	-0.70873	0.639054
ENSG00000085563	1.54656	0.00577748
ENSG00000085644	0.0367906	0.921528
ENSG00000085662	2.40121	9.69727e-07
ENSG00000085719	-2.21104	2.96631e-13
ENSG00000085721	1.2471	5.93708e-09
ENSG00000085733	-0.551399	0.157448
ENSG00000085741	2.52014	0.160271
ENSG00000085760	-0.630459	0.000109806
ENSG00000085788	-1.7157	2.0711e-13
ENSG00000085831	3.05269	1.89987e-06
ENSG00000085832	-1.44144	8.70105e-24
ENSG00000085840	0.407082	0.307836
ENSG00000085871	-1.97178	7.91446e-05
ENSG00000085872	1.17405	1.0466e-12
ENSG00000085978	0.231252	0.106629
ENSG00000085982	-0.924525	0.000242045
ENSG00000085998	-0.982063	7.87138e-09
ENSG00000085999	-0.887499	0.411494
ENSG00000086015	-0.644054	0.0236783
ENSG00000086061	1.77211	8.65857e-33
ENSG00000086062	1.20934	1.22262e-13
ENSG00000086065	1.92652	7.92224e-20
ENSG00000086102	0.466806	0.00333883
ENSG00000086159	1.51764	NA
ENSG00000086189	-0.346027	0.0581873
ENSG00000086200	-0.604086	0.00341964
ENSG00000086200	-0.604086	0.00341964
ENSG00000086232	-1.18547	2.95186e-10
ENSG00000086288	-2.2031	0.226454
ENSG00000086289	-1.54867	0.115439
ENSG00000086300	0.946624	0.00501478
ENSG00000086475	-0.719577	0.00169201
ENSG00000086504	0.350676	0.157034
ENSG00000086506	1.63376	NA
ENSG00000086544	4.06496	1.87015e-36
ENSG00000086548	0.232326	NA
ENSG00000086570	-2.1185	5.66349e-05
ENSG00000086589	1.33369	7.42248e-28
ENSG00000086598	1.21856	6.63353e-10
ENSG00000086619	2.26618	7.70976e-18
ENSG00000086666	1.49535	6.2408e-18
ENSG00000086712	0.567178	0.00781407
ENSG00000086730	-0.739044	0.015864
ENSG00000086758	1.56499	3.22576e-12
ENSG00000086827	0.810252	8.42545e-07
ENSG00000086848	-1.27657	0.00737067
ENSG00000086967	0	NA
ENSG00000087008	2.36337	5.28053e-35
ENSG00000087053	-0.393827	0.00651938
ENSG00000087074	4.06157	5.64379e-15
ENSG00000087076	-1.10747	0.193188
ENSG00000087077	0.4147	0.0388607
ENSG00000087085	3.46956	3.47495e-07
ENSG00000087086	1.0106	2.16281e-06
ENSG00000087087	0.255123	0.0225733
ENSG00000087088	-0.152832	0.33195
ENSG00000087095	-0.553934	0.00123565
ENSG00000087111	-1.7312	1.21915e-22
ENSG00000087116	0.278175	0.660916
ENSG00000087152	0.289384	0.0374301
ENSG00000087157	0.920314	6.19368e-07
ENSG00000087191	-0.175605	0.126466
ENSG00000087206	1.13349	6.46967e-14
ENSG00000087237	4.04544	6.82157e-06
ENSG00000087245	-2.14364	8.09226e-08
ENSG00000087253	-2.10141	5.89012e-12
ENSG00000087258	-0.00656048	NA
ENSG00000087263	-0.0797158	0.755412
ENSG00000087266	-0.424103	0.275903
ENSG00000087269	0.240487	0.0884231
ENSG00000087274	-0.851202	1.33325e-06
ENSG00000087299	-0.323701	0.641128
ENSG00000087301	-0.968253	0.0206849
ENSG00000087302	-0.252534	0.295566
ENSG00000087303	2.50065	0.00537413
ENSG00000087338	-1.6906	1.80434e-09
ENSG00000087365	0.578755	2.65862e-11
ENSG00000087448	-1.13745	0.00040053
ENSG00000087460	-0.507389	9.968e-09
ENSG00000087470	-0.14906	0.290047
ENSG00000087502	-0.0344965	0.881386
ENSG00000087510	-2.19331	0.232032
ENSG00000087586	-1.54617	8.71036e-06
ENSG00000087589	-4.10739	4.05567e-16
ENSG00000087842	2.04155	3.21588e-27
ENSG00000087884	-0.378703	0.303575
ENSG00000087903	-0.904678	0.00820566
ENSG00000087995	0.200726	0.33195
ENSG00000088002	-2.10907	NA
ENSG00000088035	-2.38718	8.98002e-09
ENSG00000088038	1.1155	3.72858e-20
ENSG00000088053	1.94141	0.168006
ENSG00000088179	-2.22346	1.38413e-13
ENSG00000088205	0.558503	1.74171e-05
ENSG00000088247	0.496759	4.27924e-07
ENSG00000088256	-0.213967	0.654297
ENSG00000088280	0.756276	0.550727
ENSG00000088298	-0.432001	0.0616448
ENSG00000088298	-0.432001	0.0616448
ENSG00000088305	1.12073	0.0397899
ENSG00000088320	3.28799	0.131694
ENSG00000088325	-0.500016	0.419738
ENSG00000088340	1.09933	0.420088
ENSG00000088356	1.44206	5.46737e-20
ENSG00000088367	-0.428539	0.638991
ENSG00000088387	0.339331	0.672249
ENSG00000088448	0.645301	0.215485
ENSG00000088451	0.294168	0.243716
ENSG00000088538	0.698043	0.376183
ENSG00000088543	-2.80413	0.00111629
ENSG00000088682	-0.737003	0.0050955
ENSG00000088727	0.620694	0.017646
ENSG00000088766	-1.53728	0.00440667
ENSG00000088808	1.0272	0.000178032
ENSG00000088812	-1.69998	4.6984e-48
ENSG00000088826	2.07158	2.01507e-14
ENSG00000088827	0.110685	0.849947
ENSG00000088832	-0.587308	6.8484e-05
ENSG00000088833	0.297717	0.00301337
ENSG00000088836	-1.19933	0.153747
ENSG00000088854	-1.89275	2.31039e-28
ENSG00000088876	-0.502257	0.126666
ENSG00000088881	2.43436	0.00452298
ENSG00000088882	0.949328	0.0949156
ENSG00000088888	-0.822123	0.000236458
ENSG00000088899	0.902019	0.0629318
ENSG00000088930	0.399655	0.0135136
ENSG00000088970	-0.824037	0.0018348
ENSG00000088986	-0.265476	0.221172
ENSG00000088992	-2.97847	1.56559e-13
ENSG00000089006	-0.899809	5.27125e-06
ENSG00000089009	-0.0830321	0.639685
ENSG00000089012	-0.411525	NA
ENSG00000089022	-0.0761284	0.679393
ENSG00000089041	5.67072	1.12825e-40
ENSG00000089048	0.941985	3.98091e-10
ENSG00000089050	-0.518024	0.236148
ENSG00000089053	-0.70098	2.94315e-10
ENSG00000089057	-0.679967	0.105285
ENSG00000089060	-0.162881	0.527171
ENSG00000089063	-0.552499	7.67761e-05
ENSG00000089091	-0.811933	0.197323
ENSG00000089094	-0.85958	0.000262799
ENSG00000089101	-4.88203	0.000141541
ENSG00000089123	1.45858	4.36316e-09
ENSG00000089127	2.15871	5.39018e-12
ENSG00000089154	0.141638	0.521004
ENSG00000089157	-0.240378	0.222181
ENSG00000089159	-1.09931	2.35299e-05
ENSG00000089163	-0.281397	0.735141
ENSG00000089169	-0.0612251	NA
ENSG00000089177	-2.32792	6.0479e-08
ENSG00000089195	0.629432	0.00519144
ENSG00000089199	-1.19603	NA
ENSG00000089220	-1.89736	1.38886e-05
ENSG00000089234	1.11395	1.15014e-16
ENSG00000089248	-1.4283	2.97184e-09
ENSG00000089280	1.27719	1.70527e-14
ENSG00000089289	0.569832	4.82751e-06
ENSG00000089327	-0.639955	0.00104505
ENSG00000089335	-0.102186	0.677752
ENSG00000089351	3.85048	7.54653e-30
ENSG00000089472	-0.469836	0.865455
ENSG00000089486	0.474566	0.115679
ENSG00000089505	-3.72824	4.06567e-08
ENSG00000089558	-3.03401	4.95626e-05
ENSG00000089597	-0.195481	0.0293577
ENSG00000089639	-0.0244455	0.893437
ENSG00000089682	-1.73524	0.00014857
ENSG00000089685	-0.486765	0.841149
ENSG00000089692	2.12795	0.000225786
ENSG00000089693	0.567889	0.00115767
ENSG00000089723	0.096347	0.82247
ENSG00000089737	0.0869376	0.671053
ENSG00000089775	-0.345011	0.323433
ENSG00000089818	1.10735	2.70285e-10
ENSG00000089820	-2.39343	8.89929e-25
ENSG00000089847	-2.78981	0.0878494
ENSG00000089876	0.475602	0.0399501
ENSG00000089902	1.11367	3.15857e-05
ENSG00000089916	1.06698	0.00970064
ENSG00000090006	-0.166835	0.660294
ENSG00000090013	-2.32563	2.37066e-24
ENSG00000090020	-0.464051	0.0239601
ENSG00000090054	0.385332	0.00413861
ENSG00000090060	0.928854	1.75725e-12
ENSG00000090061	1.62527	7.41945e-51
ENSG00000090097	-2.04188	0.0464415
ENSG00000090104	7.83627	6.74002e-18
ENSG00000090238	-2.88754	1.24987e-14
ENSG00000090263	-1.20303	0.00179412
ENSG00000090266	-0.430774	0.140208
ENSG00000090273	-0.0434753	0.820225
ENSG00000090316	-0.124423	0.363597
ENSG00000090339	4.82684	7.21986e-88
ENSG00000090372	0.237757	0.083951
ENSG00000090376	2.28016	3.22116e-07
ENSG00000090382	-0.620104	0.0971155
ENSG00000090432	0.524834	0.0376491
ENSG00000090447	-3.68158	2.60453e-17
ENSG00000090470	-0.784931	2.10726e-06
ENSG00000090487	-1.04188	4.31616e-06
ENSG00000090520	1.79401	3.58087e-19
ENSG00000090530	-1.11106	0.0961619
ENSG00000090539	-2.71521	0.144731
ENSG00000090554	0.151472	0.878613
ENSG00000090565	-1.61773	1.0231e-11
ENSG00000090581	-0.12455	0.473326
ENSG00000090612	0.169057	0.37271
ENSG00000090615	0.676954	1.87808e-05
ENSG00000090621	0.610268	0.0761207
ENSG00000090659	-1.85001	5.95938e-07
ENSG00000090661	-1.422	0.0429106
ENSG00000090674	-0.592586	0.10923
ENSG00000090686	-1.54453	8.05252e-23
ENSG00000090776	-1.28426	1.00387e-10
ENSG00000090857	-0.2056	0.630903
ENSG00000090861	-0.273	0.205958
ENSG00000090863	-0.94901	1.30514e-12
ENSG00000090889	2.07281	NA
ENSG00000090905	-0.16602	0.447231
ENSG00000090924	0.370133	0.137552
ENSG00000090932	0.843352	NA
ENSG00000090971	-1.50144	0.00281874
ENSG00000090975	-0.884061	0.0168883
ENSG00000090989	-0.155547	0.391536
ENSG00000091009	0.721829	2.95024e-07
ENSG00000091010	1.014	0.464175
ENSG00000091039	0.913553	2.68156e-05
ENSG00000091073	1.52693	1.55408e-13
ENSG00000091106	-4.07736	1.58954e-43
ENSG00000091127	-0.455729	0.0126448
ENSG00000091129	3.73676	3.33647e-05
ENSG00000091136	3.11411	4.44555e-07
ENSG00000091137	-0.33194	0.838275
ENSG00000091138	2.24425	NA
ENSG00000091140	0.849247	5.86049e-08
ENSG00000091157	-1.66649	1.63126e-25
ENSG00000091164	1.43677	5.68248e-39
ENSG00000091181	0.12201	NA
ENSG00000091262	1.50075	0.03075
ENSG00000091317	1.76533	1.21806e-36
ENSG00000091409	-1.03511	0.00133689
ENSG00000091428	0.843349	NA
ENSG00000091436	1.01787	4.43363e-06
ENSG00000091483	0.64239	0.00556602
ENSG00000091490	3.53651	5.16389e-19
ENSG00000091527	0.719291	1.0614e-05
ENSG00000091536	0.161641	0.878664
ENSG00000091542	-0.600264	0.00946848
ENSG00000091592	-0.962102	0.127639
ENSG00000091622	-1.67448	0.0777366
ENSG00000091640	-0.649176	0.00261096
ENSG00000091651	-0.155043	0.753392
ENSG00000091656	-2.25496	NA
ENSG00000091732	0.925086	4.21364e-07
ENSG00000091831	-1.54612	0.0148652
ENSG00000091844	1.80874	0.054277
ENSG00000091879	3.29159	0.250224
ENSG00000091947	-0.887268	0.00252645
ENSG00000091972	1.41354	0.289026
ENSG00000091986	0.575313	0.433337
ENSG00000092009	0.843349	NA
ENSG00000092010	-0.0941145	0.647092
ENSG00000092020	0.193864	0.402968
ENSG00000092036	-1.48934	1.71493e-08
ENSG00000092051	-2.08136	0.00995546
ENSG00000092054	0	NA
ENSG00000092067	-1.91966	4.3135e-06
ENSG00000092068	-5.44351	9.44887e-76
ENSG00000092094	-2.62034	1.83925e-53
ENSG00000092096	0.12201	NA
ENSG00000092098	0.502688	0.314606
ENSG00000092108	0.341299	0.0462341
ENSG00000092140	0.456394	0.0239996
ENSG00000092148	0.909311	0.0104556
ENSG00000092199	1.40858	9.06841e-12
ENSG00000092200	-3.18136	0.000420076
ENSG00000092201	0.106425	0.374401
ENSG00000092203	1.22457	1.54245e-35
ENSG00000092208	-0.688405	0.0385142
ENSG00000092295	0.507454	0.434671
ENSG00000092330	0.269514	0.102324
ENSG00000092421	-0.213917	0.665674
ENSG00000092439	0.508763	0.021678
ENSG00000092445	1.78185	0.000140768
ENSG00000092470	-1.92071	7.00849e-06
ENSG00000092529	-1.33682	0.0104985
ENSG00000092531	-1.13653	2.4045e-14
ENSG00000092607	1.56467	NA
ENSG00000092621	0.170154	0.802569
ENSG00000092758	-1.75708	0.113399
ENSG00000092820	1.03919	0.000326019
ENSG00000092841	0.0624284	0.805074
ENSG00000092847	-2.21839	6.98104e-21
ENSG00000092850	3.93459	0.000484209
ENSG00000092853	-0.417248	0.461094
ENSG00000092871	3.49515	2.68725e-22
ENSG00000092929	-1.20875	3.02491e-07
ENSG00000092931	-0.389521	0.177046
ENSG00000092964	-0.809487	0.0420772
ENSG00000092969	0.604642	0.676861
ENSG00000092978	0.665559	9.25573e-05
ENSG00000093000	0.473258	3.47774e-05
ENSG00000093009	-0.748613	0.640706
ENSG00000093010	-0.978776	4.07853e-14
ENSG00000093072	0.0970905	0.847952
ENSG00000093134	6.03279	3.23821e-44
ENSG00000093144	-0.744901	2.56658e-07
ENSG00000093167	2.0797	3.87652e-20
ENSG00000093183	-0.537376	0.0114805
ENSG00000093217	-2.70059	1.21736e-16
ENSG00000094631	0.144971	0.412299
ENSG00000094804	2.52885	1.39026e-06
ENSG00000094841	-0.100034	0.801296
ENSG00000094880	0.263424	0.206297
ENSG00000094914	-2.0732	8.32458e-16
ENSG00000094916	-0.491327	0.116958
ENSG00000094975	1.42958	1.20555e-15
ENSG00000095002	-1.89073	1.42107e-05
ENSG00000095015	-0.255385	0.35266
ENSG00000095059	0.201693	0.675533
ENSG00000095066	-0.93936	0.00277766
ENSG00000095139	1.48569	7.47835e-37
ENSG00000095203	-1.40666	0.60402
ENSG00000095209	2.47131	3.07041e-22
ENSG00000095261	1.08201	0.0113683
ENSG00000095303	-3.05746	2.62197e-12
ENSG00000095319	1.90041	1.19619e-23
ENSG00000095321	-1.12514	5.37242e-05
ENSG00000095370	-2.28336	1.58582e-16
ENSG00000095380	2.19898	3.40963e-20
ENSG00000095383	0.945457	0.0366149
ENSG00000095397	1.69811	0.00143285
ENSG00000095464	-1.47727	0.410903
ENSG00000095485	0.947472	1.29098e-07
ENSG00000095539	-0.263433	0.727751
ENSG00000095564	1.24793	2.1496e-11
ENSG00000095574	1.06267	1.10518e-14
ENSG00000095585	-3.43764	8.20987e-13
ENSG00000095587	4.18791	0.0225686
ENSG00000095627	-0.577213	NA
ENSG00000095637	-0.0662798	0.965887
ENSG00000095739	3.94027	1.22734e-06
ENSG00000095752	2.83495	0.124942
ENSG00000095787	0.831244	5.48034e-12
ENSG00000095794	3.11889	1.93182e-24
ENSG00000095906	-1.11259	1.57984e-09
ENSG00000095917	1.35308	0.539184
ENSG00000095932	1.4455	0.596355
ENSG00000095951	2.67583	4.52174e-16
ENSG00000095970	-3.0905	1.01687e-07
ENSG00000096006	0.256576	0.956456
ENSG00000096060	1.17218	0.000214131
ENSG00000096063	0.0119692	0.959791
ENSG00000096070	1.30482	2.01483e-12
ENSG00000096080	0.468186	0.0138527
ENSG00000096088	0.843352	NA
ENSG00000096092	-3.58928	0.00086531
ENSG00000096093	-1.7468	0.00429319
ENSG00000096384	1.4603	1.28407e-10
ENSG00000096395	2.90419	NA
ENSG00000096401	0.567757	1.55545e-07
ENSG00000096433	-0.198085	0.683379
ENSG00000096654	-1.08218	4.47521e-06
ENSG00000096696	3.51037	0.0376249
ENSG00000096717	1.35567	9.02321e-13
ENSG00000096746	0.743032	9.66983e-06
ENSG00000096872	-0.749654	0.017244
ENSG00000096968	-0.33162	0.378797
ENSG00000096996	-1.28312	0.0431064
ENSG00000097007	-1.59329	4.74584e-16
ENSG00000097021	-1.2102	0.000336005
ENSG00000097033	0.723855	2.96721e-06
ENSG00000097046	-1.5138	0.0014253
ENSG00000097096	0.842065	0.68316
ENSG00000099139	2.15806	1.07195e-11
ENSG00000099194	-2.93539	3.66306e-15
ENSG00000099203	-0.157124	0.381555
ENSG00000099204	1.53249	0.000133679
ENSG00000099219	-2.56529	8.20193e-16
ENSG00000099246	1.4868	7.40557e-36
ENSG00000099250	1.68269	1.4846e-05
ENSG00000099251	-0.201537	0.624181
ENSG00000099256	0.389511	0.677029
ENSG00000099282	-4.5325	8.90161e-08
ENSG00000099284	1.44256	0.000124152
ENSG00000099290	0.608592	0.00119374
ENSG00000099308	-2.24056	8.87648e-17
ENSG00000099326	-0.440583	0.162141
ENSG00000099330	-2.43341	1.14785e-10
ENSG00000099331	0.728314	0.021123
ENSG00000099337	-1.31182	2.23106e-08
ENSG00000099338	-0.506151	0.234031
ENSG00000099341	1.0314	8.17732e-15
ENSG00000099364	0.0442952	0.819609
ENSG00000099365	-0.029621	0.983235
ENSG00000099377	-0.983931	0.127504
ENSG00000099381	0.356575	0.0108821
ENSG00000099385	-1.65427	7.76275e-18
ENSG00000099617	2.25377	NA
ENSG00000099622	-0.00951782	0.962241
ENSG00000099624	-1.75141	2.28129e-19
ENSG00000099625	2.18038	0.00122238
ENSG00000099725	-0.892233	0.603151
ENSG00000099769	1.02527	0.462486
ENSG00000099783	0.629498	0.00292134
ENSG00000099785	-1.22633	0.0394092
ENSG00000099795	-2.16743	1.04101e-13
ENSG00000099797	-1.38218	8.40375e-15
ENSG00000099800	-0.710676	2.42303e-08
ENSG00000099804	0.0717895	0.822678
ENSG00000099810	-2.54367	2.25964e-29
ENSG00000099812	0.12201	NA
ENSG00000099814	1.33566	2.98711e-05
ENSG00000099817	-0.626513	1.52564e-05
ENSG00000099821	-1.59358	8.97052e-12
ENSG00000099822	-3.44562	0.0161514
ENSG00000099834	0.228185	0.918331
ENSG00000099840	-2.07149	2.84666e-06
ENSG00000099849	-1.67722	1.90444e-07
ENSG00000099860	5.81552	2.79459e-103
ENSG00000099864	0.203209	NA
ENSG00000099866	0.155704	0.925868
ENSG00000099869	2.85761	NA
ENSG00000099875	-1.46859	5.83569e-33
ENSG00000099889	-1.98975	2.22598e-08
ENSG00000099899	0.534677	0.0690707
ENSG00000099901	-0.639838	1.55981e-05
ENSG00000099904	-1.80807	1.21957e-11
ENSG00000099910	-0.807401	0.000836293
ENSG00000099917	1.05019	1.42166e-06
ENSG00000099937	2.63863	0.018873
ENSG00000099940	-0.514768	0.000590142
ENSG00000099942	0.283155	0.0242204
ENSG00000099949	-0.781415	8.25782e-05
ENSG00000099953	0.0983169	NA
ENSG00000099954	2.84273	0.000482265
ENSG00000099956	-0.325857	0.143061
ENSG00000099957	-0.704429	NA
ENSG00000099958	0.992125	0.084127
ENSG00000099968	1.10863	1.0118e-14
ENSG00000099974	0.463704	0.564746
ENSG00000099977	3.31509	0.0369593
ENSG00000099977	3.31509	0.0369593
ENSG00000099984	2.88735	NA
ENSG00000099985	3.65684	1.88613e-26
ENSG00000099991	-1.45034	2.75986e-24
ENSG00000099992	-0.02915	0.947708
ENSG00000099994	1.33108	0.0409979
ENSG00000099995	0.485734	2.39172e-05
ENSG00000099998	1.99076	2.64435e-05
ENSG00000099999	-1.77239	3.01994e-06
ENSG00000100003	0.309632	0.796946
ENSG00000100014	-0.637905	5.20601e-05
ENSG00000100023	-0.934865	1.09116e-10
ENSG00000100024	4.44326	6.66313e-07
ENSG00000100027	0.023769	0.980077
ENSG00000100028	-0.423454	0.00266664
ENSG00000100029	0.525358	6.60363e-05
ENSG00000100030	0.178559	0.316775
ENSG00000100031	1.01024	0.187591
ENSG00000100034	-1.69942	2.10706e-20
ENSG00000100036	1.02403	0.00146506
ENSG00000100038	0.360746	0.684441
ENSG00000100055	-1.50081	4.79216e-06
ENSG00000100056	0.898201	6.70127e-12
ENSG00000100058	0.367681	0.181536
ENSG00000100060	-3.06971	2.46677e-34
ENSG00000100065	0.589491	0.571464
ENSG00000100075	-0.920005	5.59685e-08
ENSG00000100077	-0.904387	5.48947e-07
ENSG00000100079	-2.88336	0.000243442
ENSG00000100083	0.465056	0.114538
ENSG00000100084	0.0874437	0.634527
ENSG00000100092	-1.48775	1.52528e-11
ENSG00000100095	-3.29114	0.00151045
ENSG00000100097	0.0790437	0.700355
ENSG00000100099	-0.768736	9.79505e-09
ENSG00000100100	-0.411561	0.386627
ENSG00000100104	-0.541487	0.00867878
ENSG00000100105	-1.64721	1.09681e-10
ENSG00000100106	-1.44555	1.96032e-08
ENSG00000100109	1.02553	1.06558e-08
ENSG00000100116	-2.48292	1.53584e-05
ENSG00000100121	0.122011	NA
ENSG00000100122	-3.10194	1.41789e-18
ENSG00000100124	-0.339887	0.152197
ENSG00000100129	-0.023516	0.842198
ENSG00000100138	-0.905388	1.18315e-10
ENSG00000100139	3.10814	1.17504e-31
ENSG00000100142	-0.0552632	0.800877
ENSG00000100146	1.3173	0.459217
ENSG00000100147	-0.286686	0.208543
ENSG00000100150	-1.03361	1.17096e-11
ENSG00000100151	-1.64271	5.48334e-16
ENSG00000100154	-1.1478	0.060502
ENSG00000100156	-0.204329	0.945357
ENSG00000100162	-2.22143	0.207823
ENSG00000100167	-1.80327	0.267405
ENSG00000100170	1.56467	NA
ENSG00000100181	-1.55917	0.00206726
[truncated: 18,181 more rows]

## Sheet: Supplementary Table 2. Primers 
			Supplementary Table 2. Primers used in this study for the construction of plasmids.
			Myc-HDAC4-F	ggaggcccgaattcggtcgactatgagctcccaaagccatcc
			Myc-HDAC4-R	catgtctggatccccgcggccgcctacaggggcggctcctc
			Flag-HDAC4-F	aaggatgacgatgacaagcttatgagctcccaaagccatcc
			Flag-HDAC4-R	atcagatctatcgatgaattcctacaggggcggctcctc
			GFP-HDAC4-F	TCGAGCTCAAGCTTCGAATTCAatgagctcccaaagccatcc
			GFP-HDAC4-R	CGGGCCCGCGGTACCGTCGACctacaggggcggctcctc
			HDAC4-ΔNLS-F	ggaggcccgaattcggtcgactatgctggccatgaagcacc
			HDAC4-ΔNLS-R	catgtctggatccccgcggccgcctacaggggcggctcctc
			HDAC4-ΔN-F	ggaggcccgaattcggtcgactggcctcgtgtatgacacgc
			HDAC4-ΔN-R	catgtctggatccccgcggccgcctacaggggcggctcctc
			HDAC4-ΔC-F	ggaggcccgaattcggtcgactatgagctcccaaagccatcc
			HDAC4-ΔC-R	catgtctggatccccgcggccgcctatgtcgtgaacctcggcttg
			HDAC4-ΔNES-F	ggaggcccgaattcggtcgactatgagctcccaaagccatcc
			HDAC4-ΔNES-R	catgtctggatccccgcggccgcctattcgttctcgcaagtctgagc
			HDAC4-H803L-F	ggaggcccgaattcggtcgactatgagctcccaaagccatcc
			HDAC4-H803L-R	TCTCCTCCGCaagGTGTCCAGGGGGGCGGACC
			HDAC4-S246A-F	aacagctgctgaaccgaatctgaaattacggtcc
			HDAC4-S246A-R	tcggttcagcagctgttttcctaagagggaagtca
			HDAC4-S467A-F	acccagGcggccccgctgccccagaacgccca
			HDAC4-S467A-R	agcggggccgCctgggtccgccccagtgggcg
			HDAC4-S632A-F	agtccGcacccgcgtctgccaccttccccgtg
			HDAC4-S632A-R	agacgcgggtgCggactgcgcccgggacagag
			N-HA-PP1α-F	ggaggcccgaattcggtcgacAatgtccgacagcgagaagc
			N-HA-PP1α-R	catgtctggatccccgcggccgcTCAtttcttggctttggcgg
			N-HA-PP1β-F	ggaggcccgaattcggtcgacAatggcggacggggagct
			N-HA-PP1β-R	catgtctggatccccgcggccgcTCAtcaccttttcttcggcg
			N-HA-PP1γ-F	ggaggcccgaattcggtcgacAatggcggatttagataaactcaac
			N-HA-PP1γ-R	catgtctggatccccgcggccgcTCAtttctttgcttgctttgtga
			GSDMD-K103R-F	ACAGGCAaggATCGCAGGCGGGGCCGCGGTGT
			GSDMD-K103R-R	CTGCGATcctTGCCTGTCCTGGGGCTGCCAGC
			GSDMD-K145R-F	agaacacagagtcctgcagcagctgcgcagcc
			GSDMD-K145R-R	gcaggactctgtgttctggctgccgcaggtgc
			GSDMD-K248R-F	aggccacaggcgttccacgagcgaaggcgcct
			GSDMD-K248R-R	tggaacgcctgtggcctgtcgcgggtggctgg
			GSDMD-K387R-F	aaacgcagcacAGGctgctggcggaggcgctgGAGT
			GSDMD-K387R-R	cagCCTgtgctgcgtttcactcagcatggtca
			PLVX-IRES-h-GSDMD-FL-F	ggatctatttccggtgaattcatggggtcggcctttgag
			PLVX-IRES-h-GSDMD-FL-R	cttgtagtcggatccgcggccgcTGTGGGGCTCCTGGCTCA

## Sheet: Supplementary Table 3. siRNA 
				Supplementary Table 3. siRNA sequences for the mouse HDAC4 oligonucleotide.
				si-HDAC4-#1-F	CACCAUCCUUACCCAACAUTT
				si-HDAC4-#1-R	AUGUUGGGUAAGGAUGGUGTT
				si-HDAC4-#2-F	GCGACACCAUAUGGAAUGATT
				si-HDAC4-#2-R	UCAUUCCAUAUGGUGUCGCTT
				si-HDAC4-#3-F	GGCUGAAUGUGAGCAAGAUTT
				si-HDAC4-#3-R	AUCUUGCUCACAUUCAGCCTT
